# Supplementary material for: Molecular basis of mucopolysaccharidosis IVA (Morquio A syndrome): A review and classification of GALNS gene variants and reporting of 68 novel variants
Source: Hum Mutat. 2021 Aug 23;42(11):1384–98. doi: 10.1002/humu.24270 (PMC9291100; doi:10.1002/humu.24270)
Supplement: Supplementary file 2 — Supporting information. [file HUMU-42-1384-s001.xlsx]

## Sheet: TableS1_ClassificationMethods
Table S1. Specification of ACMG/AMP criteria applied to GALNS variants classification and/or application of the recommendations of the Sequence Variant Interpretation Working Group (SVI WG)
PATHOGENIC CRITERIA
ACMG criterion	Criterion definition	Strength	Specification	Reference†
PVS1	Null variant (nonsense, frameshift, canonical ±1 or 2 splice sites, initiation codon, single or multiexon deletion) in a gene where LOF is a known mechanism of disease	Very strong, strong, moderate	See "PVS1 decision tree", Fig.1 in Abou Tayoun et al., 2018	Abou Tayoun et al., 2018
PS1	Same amino acid change as a previously established pathogenic variant regardless of nucleotide change	Strong	None
PS2	De novo (both maternity and paternity confirmed) in a patient with the disease and no family history	Strong	None
PS3	Well–established in vitro or in vivo functional studies supportive of a damaging effect on the gene or gene product	Strong	At least one of the following criteria is satisfied: (a) <10% normal GALNS enzymatic activity (referred to the lower control range value) in >2 homozygous patients from ≥2 studies performed by ≥2 different research groups; (b) <10% normal GALNS enzymatic activity (referred to the lower control range value) in 2 homozygous patients performed by 2 different research groups AND ≥1 in vitro functiona…
		Moderate	One of the following criteria is satisfied: (a) <10% normal GALNS enzymatic activity (referred to the lower control range value) in 2 homozygous patients performed by 2 different research groups; (b) ≥2 in vitro functional evidences (low GALNS enzymatic activity, RNA or WB analysis) by ≥2 different research groups; (c) <10% normal GALNS enzymatic activity (referred to the lower control range valu…
		Supporting	One of the following criteria satisfied: (a) <10% normal GALNS enzymatic activity (referred to the lower control range value) in ≥1 homozygous patients performed by 1 research group; (b) 1 in vitro functional evidence (low GALNS enzymatic activity, RNA or WB analysis)
PS4	The prevalence of the variant in affected individuals is significantly increased compared with the prevalence in controls	Strong	For variants included in gnomAD v2.1.1 database, the odds ratio (OR) and the respective 95% confidence interval (95% CI) were calculated according to Walsh et al., 2021, considering as disease cases all the subjects collected in the present study, and as control population the overall population of gnomAD v2.1.1 database (the overall population size and the number of control patients harbouring e…	Clinical Genome Resource (https://clinicalgenome.org/site/assets/files/3677/clingen_variant-curation_sopv1.pdf); Walsh et al., 2021
		Moderate	For variants included in gnomAD v2.1.1 database: lower 95% CI of the OR <20 and ≥10. For variants absent in gnomAD v2.1.1 database: #pts <15 and ≥8. See PS4_strong for lower 95% CI and #pts definitions.
		Supporting	For variants included in gnomAD v2.1.1 database: lower 95% CI of the OR <10 and ≥5. For variants absent in gnomAD v2.1.1 database: #pts <8 and ≥5. See PS4_strong for lower 95% CI and #pts definitions
PM1	Located in a mutational hot spot and/or critical and well–established functional domain (e.g., active site of an enzyme) without benign variation	Moderate	Missense variants or deletions involving amino acids considered critical for protein function and structure (active site and FGE motif (CXPXR)), according to Rivera–Colon et al., 2012	Rivera-Colón et al., 2012
PM2	Absent from controls (or at extremely low frequency if recessive) in Exome Sequencing Project, 1000 Genomes Project, or Exome Aggregation Consortium	Moderate	Absent from gnomAD database (v2.1.1) or present with an allele frequency <0.001 in all continental populations with >2000 alleles
PM3	For recessive disorders, detected in trans with a pathogenic variant	Moderate	None
PM4	Protein length changes as a result of in–frame deletions/insertions in a nonrepeat region or stop–loss variants	Moderate	Small inframe deletion/insertion or stoploss variants producing a protein length change of >2 aa (there are not repeated regions in GALNS coding sequence, according to RepeatMasker data from UCSC genome browser)	Smit et al., 1996-2010 (http://www.repeatmasker.org. 1996-2010)
		Supporting	Small inframe deletion/insertion or stoploss variants producing a protein length change of 1 or 2 aa (there are not repeated regions in GALNS coding sequence, according to RepeatMasker data from UCSC genome browser)
PM5	Novel missense change at an amino acid residue where a different missense change determined to be pathogenic has been seen before	Moderate	None
PM6	Assumed de novo, but without confirmation of paternity and maternity	Moderate	None
PP1	Cosegregation with disease in multiple affected family members in a gene definitively known to cause the disease	Supporting	Homozygous variant cosegregating with disease in 2 or more patients of the same family
PP2	Missense variant in a gene that has a low rate of benign missense variation and in which missense variants are a common mechanism of disease	Supporting	None
PP3	Multiple lines of computational evidence support a deleterious effect on the gene or gene product (conservation, evolutionary, splicing impact, etc.)	Supporting	REVEL score>0.75	Ioannidis et al., 2016
PP4	Patient’s phenotype or family history is highly specific for a disease with a single genetic etiology	Supporting	None
PP5	Reputable source recently reports variant as pathogenic, but the evidence is not available to the laboratory to perform an independent evaluation	Supporting	Not applied as suggested by Biesecker et al., 2018	Biesecker et al., 2018
BENIGN CRITERIA
ACMG criterion	Criterion definition	Strength	Specification	Reference
BA1	Allele frequency is >5% in Exome Sequencing Project, 1000 Genomes Project, or Exome Aggregation Consortium	Stand alone	Allele frequency is >0.05 in at least one continental population with >2000 alleles of gnomAD database (v2.1.1)	Ghosh et al., 2018
BS1	Allele frequency is greater than expected for disorder	Strong	Allele frequency is >0.005 in at least one continental population with >2000 alleles of gnomAD database (v2.1.1)	Ghosh et al., 2018
BS2	Observed in a healthy adult individual for a recessive (homozygous), dominant (heterozygous), or X–linked (hemizygous) disorder, with full penetrance expected at an early age	Strong	None
BS3	Well–established in vitro or in vivo functional studies show no damaging effect on protein function or splicing	Strong	None
BS4	Lack of segregation in affected members of a family	Strong	None
BP1	Missense variant in a gene for which primarily truncating variants are known to cause disease	Supporting	None
BP2	Observed in trans with a pathogenic variant for a fully penetrant dominant gene/disorder or observed in cis with a pathogenic variant in any inheritance pattern	Supporting	None
BP3	In–frame deletions/insertions in a repetitive region without a known function	Supporting	None
BP4	Multiple lines of computational evidence suggest no impact on gene or gene product (conservation, evolutionary, splicing impact, etc.)	Supporting	REVEL score <0.5	Ioannidis et al., 2016
BP5	Variant found in a case with an alternate molecular basis for disease	Supporting	None
BP6	Reputable source recently reports variant as benign, but the evidence is not available to the laboratory to perform an independent evaluation	Supporting	Not applied as suggested by Biesecker et al., 2018	Biesecker et al., 2018
BP7	A synonymous (silent) variant for which splicing prediction algorithms predict no impact to the splice consensus sequence nor the creation of a new splice site AND the nucleotide is not highly conserved	Supporting	None
† Full citations are available in supplementary file S3

## Sheet: TableS2_All variants
Table S2. List of unique GALNS variants
Nucleotide alteration	Predicted effect on protein	Type of variant	Position	Variant identifier (dbSNP ID, HGMD ID)	ClinVar SCV accession number	Total alleles reported	Reported country/ethnicity	References†	Predicted ACMG classification	Notes
c.-42G>T	-	Intronic, 5'UTR and 3'UTR	5'UTR	-	SCV001547566	3	German, Iranian, Saudi Arabian	This study	VUS
c.-1_6delinsT	p.(Met1?)	Small inframe deletion/insertion	5'UTR/exon 1	CX1811458	SCV001547567	2	Brazilian	Bochernitsan et al., 2018	VUS
c.1A>G	p.(Met1?)	Startloss	Exon 1	rs771531650, CM042053	SCV001547568	14	Caucasian, Italian, Japanese, unknown	Caciotti et al., 2015; Montaño et al., 2007; Tomatsu et al., 2004b; Tomatsu et al., 2005; This study	Likely Pathogenic	Previously reported as p.Met1Val
c.3G>A	p.(Met1?)	Startloss	Exon 1	CM137897	SCV001547569	6	Finnish, Indian	Bidchol et al., 2014; Dung et al., 2013	VUS	Previously reported as p.Met1Ile
Not given (c.3G>C^T^A)	p.(Met1?)	Startloss	Exon 1	-		1	Chinese	Ye et al., 2013	VUS
c.29G>A	p.(Trp10*)	Nonsense	Exon 1	CM970573	SCV001547570	21	Austrian, Caucasian, Italian, unknown	Bunge et al., 1997; Caciotti et al., 2015; Dung et al., 2013; Tomatsu et al., 2004b; Zanetti et al., 2019; This study	Pathogenic
c.34C>T	p.(Gln12*)	Nonsense	Exon 1	rs911452920, CM170031	SCV001547571	2	Egyptian	Fateen et al., 2017	Likely Pathogenic
c.43C>A	p.(Leu15Met)	Missense	Exon 1	rs866745731, CM054751	SCV001547572	2	Scottish, unknown	Tomatsu et al., 2005	VUS
c.47T>A	p.(Val16Glu)	Missense	Exon 1	CM145570	SCV001547573	4	Brazilian	Bochernitsan et al., 2018; Morrone et al., 2014b	VUS
c.67G>C	p.(Gly23Arg)	Missense	Exon 1	CM042054	SCV001547574	2	Italian, unknown	Tomatsu et al., 2004b; Tomatsu et al., 2005	VUS
c.77dup	p.(Ala27Argfs*19)	Small frameshift deletion/insertion	Exon 1	-	SCV001547575	1	-	This study	Likely Pathogenic
c.85C>T	p.(Gln29*)	Nonsense	Exon 1	CM156575	SCV001547576	2	-	Cozma et al., 2015	Pathogenic
c.94A>G	p.(Asn32Asp)	Missense	Exon 1	CM1314340	SCV001547577	1	Chinese	Ye et al., 2013	VUS	cDNA annotation obtained by Back translator (Mutalyzer)
c.95A>C	p.(Asn32Thr)	Missense	Exon 1	CM1410226	SCV001547578	9	Indian	Bidchol et al., 2014	VUS
c.106_111del	p.(Leu36_Leu37del)	Small inframe deletion/insertion	Exon 1	rs794726887, CD013157	SCV001547579	11	Chinese, Taiwanese	Guo et al., 2012; Leong et al., 2019; Wang et al., 2010; Yang et al., 2001; This study	VUS
c.107T>C	p.(Leu36Pro)	Missense	Exon 1	CM054746	SCV001547580	2	Mexican, unknown	Tomatsu et al., 2005	VUS
c.107T>G	p.(Leu36Arg)	Missense	Exon 1	rs755832705, CM145571	SCV001547581	15	African, Arab, Asian–multiethnic, Indian, Italian	Bidchol et al., 2014; Caciotti et al., 2015; Morrone et al., 2014b; This study	Likely Pathogenic
c.115G>T	p.(Asp39Tyr)	Missense	Exon 1	CM156576	SCV001547582	2	-	Cozma et al., 2015	VUS
c.118G>A	p.(Asp40Asn)	Missense	Exon 1	CM145572	SCV001547583	4	Asian–multiethnic, Turkish	Morrone et al., 2014b; Tüysüz et al., 2019	VUS
c.119A>G	p.(Asp40Gly)	Missense	Exon 1	CM170034	SCV001547584	2	Egyptian	Fateen et al., 2017	VUS
c.120+1G>A	-	Splicing	Intron 1	CS061284	SCV001547585	49	Brazilian, Tunisian, unknown	Bochernitsan et al., 2018; Carraresi et al., 2008; Chkioua et al., 2016; Khedhiri et al., 2011; Khedhiri et al., 2012; Laradi et al., 2006; Romdhane et al., 2012; This study	Pathogenic
c.120+1G>C	-	Splicing	Intron 1	rs911877265, CS145612	SCV001547586	4	Indian, Middle Eastern	Bidchol et al., 2014; Morrone et al., 2014b	Pathogenic
c.(120+1_121-1)_(244+1_245-1)del	-	Large del/ins, complex rearrangement	From intron 1 to intron 2	CG055051	SCV001547587	2	Japanese	Tomatsu et al., 2005	Pathogenic	Exon 2 deletion with unknown boundaries. It was reported as c.121-?_244+?del. It is not possible to verify if the reported protein annotation [p.(Met41Argfs*47)] is correct as the boundaries of the deletion were not reported.
c.120_121ins(158)	-	Large del/ins, complex rearrangement	Intron 1	CN055065	Variant not accepted by ClinVar as the inserted sequence is not described	2	Japanese, Mexican	Tomatsu et al., 2005	Likely Pathogenic	It is not possible to verify if the reported protein annotation [p.(Asp40fs*20) ] is correct as the inserted nucleotide sequence is not specified.
c.121-210C>T	-	Intronic, 5'UTR and 3'UTR	Intron 1	rs75552025	SCV001547589	1	Taiwanese	This study	VUS
c.121-31T>C	-	Intronic, 5'UTR and 3'UTR	Intron 1	rs776895500, CS160869	SCV001547590	1	-	Prasad et al., 2016	VUS
c.121-9T>G	-	Intronic, 5'UTR and 3'UTR	Intron 1	CS162436	SCV001547591	2	Polish	Jezela-Stanek et al., 2019; Szklanny et al., 2018	VUS
c.121-2A>G	-	Splicing	Intron 1	CS941491	SCV001547592	4	Japanese	Ogawa et al., 1995; Tomatsu et al., 1994	Pathogenic
c.121-1G>A	-	Splicing	Intron 1	rs1312522259, CS137909	SCV001547593	7	American Caucasian, Arab, Middle Eastern	Dung et al., 2013; Morrone et al., 2014b; This study	Pathogenic
c.121-1G>C	-	Splicing	Intron 1	CS054898	SCV001547594	2	Ukrainian	Dung et al., 2013; Tomatsu et al., 2005	Likely Pathogenic
c.[121-2779_567-248del;1140-730_1365-1530del]	-	Large del/ins, complex rearrangement	From intron 1 to intron 5; from intron 10 to intron 12	CP952399; CP952398	SCV001547595	6	Japanese	Hori et al., 1995; Ogawa et al., 1995; Tomatsu et al., 1996	Pathogenic	Double gene deletion: two large deletions are reported in cis. First deletion from intron 1 to intron 5 and second deletion from intron 10 to intron 12
c.121A>T	p.(Met41Leu)	Missense	Exon 2	rs1283377907, CM041769	SCV001547596	16	Acadian, American Caucasian, Canadian, unknown	Dung et al., 2013; Moisan et al., 2020; Tomatsu et al., 2004c; Tomatsu et al., 2005	Likely Pathogenic
c.122T>A	p.(Met41Lys)	Missense	Exon 2	CM137898	SCV001547597	2	American Caucasian	Dung et al., 2013	VUS
c.125G>A	p.(Gly42Glu)	Missense	Exon 2	CM054752	SCV001547598	2	Italian	Dung et al., 2013; Tomatsu et al., 2005	VUS
c.131G>T	p.(Gly44Val)	Missense	Exon 2	-	SCV001547599	1	Taiwanese	This study	VUS
c.134A>G	p.(Asp45Gly)	Missense	Exon 2	CM1811459	SCV001547600	3	Brazilian	Bochernitsan et al., 2018	VUS
c.139G>A	p.(Gly47Arg)	Missense	Exon 2	rs199638097, CM970574	SCV001547601	16	Honduran, Polish, Spanish, unknown	Bunge et al., 1997; Dung et al., 2013; Jezela-Stanek et al., 2019; Pajares et al., 2012; Tomatsu et al., 2004c; This study	Likely Pathogenic
c.139G>C	p.(Gly47Arg)	Missense	Exon 2	CM1711654	SCV001547602	2	Iranian	Yassaee et al., 2017	VUS
Not given (c.139G>A^C)	p.(Gly47Arg)	Missense	Exon 2	-		4	Polish, Spanish	Pintos-Morell et al., 2018; Szklanny et al., 2018	VUS
c.142G>A	p.(Val48Met)	Missense	Exon 2	-	SCV001547603	2	Arab	This study	VUS
c.143T>G	p.(Val48Gly)	Missense	Exon 2	rs191519947, CM145573	SCV001547604	5	Australian, British, unknown	Chin et al., 2020; Morrone et al., 2014b; This study	Likely Pathogenic
c.148G>A	p.(Gly50Arg)	Missense	Exon 2	CM156577	SCV001547605	2	-	Cozma et al., 2015	VUS
c.151G>A	p.(Glu51Lys)	Missense	Exon 2	rs1296755011, CM145574	SCV001547606	4	Brazilian	Bochernitsan et al., 2018; Morrone et al., 2014b	Likely Pathogenic
c.155C>T	p.(Pro52Leu)	Missense	Exon 2	CM1410227	SCV001547607	4	Indian	Bidchol et al., 2014	VUS
c.154_165del	p.(Pro52_Glu55del)	Small inframe deletion/insertion	Exon 2	CD041913	SCV001547608	2	Irish, unknown	Tomatsu et al., 2004c; Tomatsu et al., 2005	VUS
c.158C>T	p.(Ser53Phe)	Missense	Exon 2	rs1421990673, CM054755	SCV001547609	1	Japanese	Tomatsu et al., 2005	VUS
c.178G>A	p.(Asp60Asn)	Missense	Exon 2	rs118204447, CM970575	SCV001547610	9	Finnish, unknown	Bunge et al., 1997; Montaño et al., 2003; Tomatsu et al., 2005	Likely Pathogenic
Not given (c.180C>A^G)	p.(Asp60Glu)	Missense	Exon 2	-		1	Chinese	Ye et al., 2013	VUS	Two potential cDNA annotations predicted by Back translator; however HGMD 2020.1 reported it as c.180C>A (CM1314338)
c.181C>T	p.(Arg61Trp)	Missense	Exon 2	rs145798311, CM054740	SCV001547611	11	American, American Caucasian, Caucasian, Iranian, unknown	Dung et al., 2013; Khoshaeen et al., 2019; Li et al., 2019; Tomatsu et al., 2005; This study	Likely Pathogenic	Erroneously reported as c.181G>A in Li et al., 2019
c.190_191delinsAT	p.(Ala64Ile)	Small inframe deletion/insertion	Exon 2	-	SCV001547612	5	Chinese, Taiwanese	Chien et al., 2020; This study	VUS
c.196G>C	p.(Gly66Arg)	Missense	Exon 2	CM061006	SCV001547613	7	Tunisian	Chkioua et al., 2016; Khedhiri et al., 2011; Khedhiri et al., 2012; Laradi et al., 2006	VUS	Erroneously reported as c.196G>A by Laradi et al., 2006 and Morrone et al., 2014a and as c.287G>C in Chkioua et al., 2016
c.199C>A	p.(Leu67Met)	Missense	Exon 2	rs11862754	SCV001547614	2	Dutch	Bunge et al., 1997	Benign	Reported in cis with c.1226G>C [p.(Trp409Ser)] in Bunge et al., 1997
c.205T>G	p.(Phe69Val)	Missense	Exon 2	rs118204445	SCV001547615	2	Colombian	Kato et al., 1997; Tomatsu et al., 2004c	VUS
c.210_221del	p.(Asn71_Ser74del)	Small inframe deletion/insertion	Exon 2	CD055690	SCV001547616	2	Irish, unknown	Tomatsu et al., 2005	VUS	Errouneously reported as c.209_220del
c.218A>G	p.(Tyr73Cys)	Missense	Exon 2	rs398123435, CM1211649	SCV001547617	3	Indian, Korean	Lee et al., 2012; Leong et al., 2019; Park et al., 2013	Likely Pathogenic
c.221C>T	p.(Ser74Phe)	Missense	Exon 2	CM124264	SCV001547618	1	Spanish	Pajares et al., 2012	VUS
c.224C>G	p.(Ala75Gly)	Missense	Exon 2	CM1410744	SCV001547619	4	Colombian	Tomatsu et al., 2004a	VUS
c.228C>G	p.(Asn76Lys)	Missense	Exon 2	CM1811460	SCV001547620	1	Brazilian	Bochernitsan et al., 2018	VUS
c.229C>T	p.(Pro77Ser)	Missense	Exon 2	CM1410228	SCV001547621	1	Indian	Bidchol et al., 2014	VUS
c.230C>G	p.(Pro77Arg)	Missense	Exon 2	CM950524	SCV001547622	12	Asian–multiethnic, Caucasian, Indian, Middle Eastern, Saudi Arabian, Turkish	Dung et al., 2013; Morrone et al., 2014b; Tomatsu et al., 1995; Tomatsu et al., 2004c; Tüysüz et al., 2019	Likely Pathogenic
c.235T>C	p.(Cys79Arg)	Missense	Exon 2	rs1478665723, CM1410229	SCV001547623	8	Indian	Bidchol et al., 2014; Leong et al., 2019	Pathogenic
c.235_236del	p.(Cys79Leufs*78)	Small frameshift deletion/insertion	Exon 2	CD972226	SCV001547624	1	Dutch	Bunge et al., 1997	Pathogenic	Reported in Bunge et al., 1997 as c.290delTG (old annotation)
c.236G>A	p.(Cys79Tyr)	Missense	Exon 2	rs1263679818, CM045155	SCV001547625	3	Argentinian, Italian	Catarzi et al., 2012; Tomatsu et al., 2004a	Likely Pathogenic
c.239C>T	p.(Ser80Leu)	Missense	Exon 2	rs1209154325, CM970577	SCV001547626	6	British, Colombian, Italian, unknown	Caciotti et al., 2015; Morrone et al., 2014b; Tapiero-Rodriguez et al., 2018; Tomatsu et al., 2005; This study	Likely Pathogenic
c.239C>G	p.(Ser80Trp)	Missense	Exon 2	-	SCV001547627	4	Saudi Arabian	This study	VUS
c.242C>T	p.(Pro81Leu)	Missense	Exon 2	CM145575	SCV001547628	3	Turkish, unknown	Morrone et al., 2014b	Likely Pathogenic
c.244T>C	p.(Ser82Pro)	Missense	Exon 2	rs1338871013, CM137899	SCV001547629	6	Canadian, Indian	Bidchol et al., 2014; Dung et al., 2013; Moisan et al., 2020	VUS
c.244+1G>T	-	Splicing	Intron 2	-	SCV001547630	3	Canadian, unknown	Moisan et al., 2020; This study	Pathogenic
c.245-11C>G	-	Intronic, 5'UTR and 3'UTR	Intron 2	rs552476248, CS151953	SCV001547631	4	Caucasian, Italian	Caciotti et al., 2015; This study	VUS
c.245-2A>G	-	Splicing	Intron 2	rs1352162269	SCV001547632	1	-	This study	Likely Pathogenic
c.245C>T	p.(Ser82Leu)	Missense	Exon 3	CM137900	SCV001547633	10	American, Arab, Chinese, Indian, unknown	Bidchol et al., 2014; Dung et al., 2013; Wang et al., 2010; This study	Likely Pathogenic
c.251C>A	p.(Ala84Glu)	Missense	Exon 3	rs141340188, CM145576	SCV001547634	4	Portuguese, unknown	Morrone et al., 2014b; This study	VUS
c.253G>A	p.(Ala85Thr)	Missense	Exon 3	CM118221	SCV001547635	4	Tunisian	Chkioua et al., 2016; Khedhiri et al., 2011	VUS	Erroneously reported as c.341C>T in Chkioua et al., 2016
c.257T>C	p.(Leu86Pro)	Missense	Exon 3	CM137901	SCV001547636	3	Finnish, Indian	Bidchol et al., 2014; Dung et al., 2013	VUS
c.260T>C	p.(Leu87Pro)	Missense	Exon 3	-	SCV001547637	1	Caucasian	This study	VUS
c.263C>T	p.(Thr88Ile)	Missense	Exon 3	CM105254	SCV001547638	1	Chinese	Wang et al., 2010	VUS
c.265G>T	p.(Gly89*)	Nonsense	Exon 3	-	SCV001547639	1	Taiwanese	This study	Likely Pathogenic
c.268C>T	p.(Arg90Trp)	Missense	Exon 3	rs1028668536, CM950525	SCV001547640	13	Asian–multiethnic, Austrian, British, Caucasian, Chinese, Indian, Italian, Pakistani, Turkish	Bidchol et al., 2014; Caciotti et al., 2015; Morrone et al., 2014b; Rush, 2016; Tomatsu et al., 1995; Tomatsu et al., 2004c; Xie et al., 2019	Pathogenic
c.268C>G	p.(Arg90Gly)	Missense	Exon 3	-	SCV001547641	3	-	This study	VUS
c.272T>C	p.(Leu91Pro)	Missense	Exon 3	CM145577	SCV001547642	2	Portuguese	Morrone et al., 2014b	VUS
c.274C>T	p.(Pro92Ser)	Missense	Exon 3	-	SCV001547643	1	Caucasian	This study	VUS
c.278T>C	p.(Ile93Thr)	Missense	Exon 3	CM190915	SCV001547644	1	Chinese	Xie et al., 2019	VUS
c.278T>A	p.(Ile93Asn)	Missense	Exon 3	CM137902	SCV001547645	1	American Caucasian	Dung et al., 2013	VUS
c.280C>T	p.(Arg94Cys)	Missense	Exon 3	rs118204441, CM950527	SCV001547646	21	Arab, Brazilian, Canadian, Caucasian, Colombian, Italian, Middle Eastern, unknown	Caciotti et al., 2015; Cole et al., 1996; Dung et al., 2013; Moreno Giraldo et al., 2018; Morrone et al., 2014b; Ogawa et al., 1995; Tapiero-Rodriguez et al., 2018; Tomatsu et al., 2005; This study	Likely Pathogenic	Reported in Cole et al., 1996 as c.335C>T (old annotation)
c.280C>G	p.(Arg94Gly)	Missense	Exon 3	rs118204441, CM950526	SCV001547647	11	Japanese, Polish, unknown	Bunge et al., 1997; Jezela-Stanek et al., 2019; Ogawa et al., 1995; Szklanny et al., 2018; Tomatsu et al., 2004c; Tomatsu et al., 2005; Tylki-Szymanska et al., 1998	Likely Pathogenic
c.281G>T	p.(Arg94Leu)	Missense	Exon 3	CM054741	SCV001547648	20	Brazilian, Portuguese, Turkish	Bochernitsan et al., 2018; Morrone et al., 2014b; Tomatsu et al., 2005; This study	Likely Pathogenic
c.286G>T	p.(Gly96Cys)	Missense	Exon 3	CM970578	SCV001547649	1	Vietnamese	Bunge et al., 1997	VUS
c.287G>T	p.(Gly96Val)	Missense	Exon 3	CM950528	SCV001547650	4	Irish, unknown	Tomatsu et al., 1995; Yamada et al., 1998; This study	VUS
c.289T>G	p.(Phe97Val)	Missense	Exon 3	CM960687	SCV001547651	2	Canadian, unknown	Cole et al., 1996; Tomatsu et al., 2005	VUS	Reported in Cole et al., 1996 as c.344C>T (old annotation)
c.296C>T	p.(Thr99Ile)	Missense	Exon 3	-	SCV001547652	1	-	This study	VUS
c.298A>C	p.(Thr100Pro)	Missense	Exon 3	rs1597581827, CM156578	SCV001547653	2	-	Cozma et al., 2015	VUS
c.313A>G	p.(Arg105Gly)	Missense	Exon 3	-	SCV001547654	1	Iranian	This study	VUS
c.317A>G	p.(Asn106Ser)	Missense	Exon 3	-	SCV001547655	1	Korean	Lachman et al., 2014	VUS
c.319G>A	p.(Ala107Thr)	Missense	Exon 3	rs763184657, CM042055	SCV001547656	17	British, Canadian, Caucasian, Chinese, Italian, Taiwanese, unknown	Caciotti et al., 2015; Cozma et al., 2015; Moisan et al., 2020; Morrone et al., 2014b; Peretz et al., 2020; Tomatsu et al., 2004b; Tomatsu et al., 2005; Wang et al., 2010; This study	Likely Pathogenic
c.319G>T	p.(Ala107Ser)	Missense	Exon 3	CM1817071	SCV001547657	1	Colombian	Tapiero-Rodriguez et al., 2018	VUS
c.319G>C	p.(Ala107Pro)	Missense	Exon 3	-	SCV001547658	1	-	This study	VUS
c.319+2T>C	-	Splicing	Intron 3	CS1811461	SCV001547659	2	Chilean	Bochernitsan et al., 2018	Likely Pathogenic
c.320-1G>T	-	Splicing	Intron 3	rs1245504167, CS137910	SCV001547660	3	Chilean, unknown	Dung et al., 2013; This study	Pathogenic
c.323A>G	p.(Tyr108Cys)	Missense	Exon 4	rs1256041500	SCV001547661	1	-	This study	VUS
c.326C>T	p.(Thr109Ile)	Missense	Exon 4	-	SCV001547662	2	Iranian	This study	VUS
c.331C>T	p.(Gln111*)	Nonsense	Exon 4	rs200374326, CM970580	SCV001547663	5	Australian, British, Taiwanese, unknown	Chin et al., 2020; Morrone et al., 2014b; Tomatsu et al., 2005; This study	Pathogenic
c.332A>G	p.(Gln111Arg)	Missense	Exon 4	CM970579	SCV001547664	4	Dutch, unknown	Bunge et al., 1997; Tomatsu et al., 2005	VUS
c.334del	p.(Glu112Argfs*17)	Small frameshift deletion/insertion	Exon 4	CD023510	SCV001547665	8	Turkish	Terzioglu et al., 2002	Pathogenic	Reported in Terzioglu et al., 2002 as c.389delG (old annotation)
c.337A>T	p.(Ile113Phe)	Missense	Exon 4	rs118204438, CM950529	SCV001547666	57	American Caucasian, Australian, British, British/German, British/Irish, Irish, unknown	Dung et al., 2013; Morrone et al., 2014b; Tomatsu et al., 1995; Tomatsu et al., 2004c; Tomatsu et al., 2005; Yamada et al., 1998; This study	Likely Pathogenic
c.346G>A	p.(Gly116Ser)	Missense	Exon 4	rs1444754604, CM054742	SCV001547667	53	American Caucasian, Arab, Asian–multiethnic, Belarusian, Brazilian, Chinese, Indian, Italian, Portuguese, Turkish, unknown	Aldeeri et al., 2014; Bidchol et al., 2014; Bochernitsan et al., 2018; Caciotti et al., 2015; Dung et al., 2013; Jezela-Stanek et al., 2019; Leong et al., 2019; Morrone et al., 2014b; Saudi Mendeliome Group, 2015; Tomatsu et al., 2004a; Tüysüz et al., 2019; This study	Pathogenic
c.347G>T	p.(Gly116Val)	Missense	Exon 4	-	SCV001547668	16	Asian–multiethnic, Caucasian, Norwegian, unknown	Morrone et al., 2014b; Zanetti et al., 2019; This study	Likely Pathogenic
c.359C>T	p.(Ser120Leu)	Missense	Exon 4	rs112454391	SCV001547669	2	Argentinian, unknown	Bochernitsan et al., 2018; This study	VUS
c.363G>C	p.(Glu121Asp)	Missense	Exon 4	CM124265	SCV001547670	4	African–Varied, Spanish	Pajares et al., 2012; Pintos-Morell et al., 2018	VUS
c.374C>T	p.(Pro125Leu)	Missense	Exon 4	rs746949976, CM970581	SCV001547671	20	Brazilian, Caucasian, Chinese, Italian, Japanese, Taiwanese, unknown	Bochernitsan et al., 2018; Caciotti et al., 2015; Dung et al., 2013; He et al., 2013; Tomatsu et al., 1997; Tomatsu et al., 2004b; Xie et al., 2019; Zhao et al., 1990; Zhao et al., 2011; This study	Likely Pathogenic
c.376G>T	p.(Glu126*)	Nonsense	Exon 4	rs1177468816, CM145579	SCV001547672	1	Australian	Morrone et al., 2014b	Pathogenic
c.385A>T	p.(Lys129*)	Nonsense	Exon 4	CM087412	SCV001547673	1	-	Carraresi et al., 2008	Likely Pathogenic
c.398A>C	p.(Tyr133Ser)	Missense	Exon 4	CM1910599	SCV001547674	1	Chinese	Leong et al., 2019	VUS
c.405C>G	p.(Ser135Arg)	Missense	Exon 4	CM980814	SCV001547675	1	-	Yamada et al., 1998	VUS
c.405_422+1del	-	Splicing	Exon 4/intron 4	CD137919	SCV001547676	7	Canadian, Canadian Caucasian, French Canadian	Dung et al., 2013; Moisan et al., 2020; Morrone et al., 2014b	Pathogenic	In Moisan et al., 2020, in one case this deletion is errouneously reported as c.404_422del
c.406A>C	p.(Lys136Gln)	Missense	Exon 4	rs750953060	SCV001547677	1	-	This study	VUS
c.409_420del	p.(Ile137_Lys140del)	Small inframe deletion/insertion	Exon 4	CD1314345	SCV001547678	1	Chinese	Ye et al., 2013	Likely Pathogenic
c.409_422+5del	-	Splicing	Exon 4/intron 4	-	SCV001547679	1	Canadian	Moisan et al., 2020	Likely Pathogenic	Erroneously reported as c.406_424del
c.413T>C	p.(Val138Ala)	Missense	Exon 4	rs118204436, CM950530	SCV001547680	1	Japanese	Ogawa et al., 1995	VUS
c.415G>A	p.(Gly139Ser)	Missense	Exon 4	rs146093755, CM970582	SCV001547681	28	American black/American Caucasian, Argentinian, Asian–multiethnic, Brazilian, Caucasian, Chinese, Indian, Irish/German, Korean, South–East Asian, Spanish, unknown	Bidchol et al., 2014; Bochernitsan et al., 2018; Dung et al., 2013; Lee et al., 2012; Morrone et al., 2014b; Pajares et al., 2012; Tomatsu et al., 2004a; Tomatsu et al., 2004c; Tomatsu et al., 2005; Wang et al., 2010; This study	Pathogenic
c.416G>A	p.(Gly139Asp)	Missense	Exon 4	CM196757	SCV001547682	4	Turkish	Tüysüz et al., 2019	VUS
c.421T>A	p.(Trp141Arg)	Missense	Exon 4	rs794727625, CM970583	SCV001547683	11	Turkish	Bunge et al., 1997; Khedhiri et al., 2014; Morrone et al., 2014b; Tüysüz et al., 2019	VUS
c.422G>A	p.(Trp141*)	Nonsense	Exon 4	rs746862066, CM145580	SCV001547684	3	British	Morrone et al., 2014b	Pathogenic
c.422+1G>A	-	Splicing	Intron 4	CS971741	SCV001547685	1	Italian	Tomatsu et al., 1997	Likely Pathogenic
c.422+2_422+8del	-	Intronic, 5'UTR and 3'UTR	Intron 4	rs764529662, CD054956	SCV001547686	1	Canadian	Tomatsu et al., 2005	Pathogenic
c.422+2dup	-	Intronic, 5'UTR and 3'UTR	Intron 4	CI137920	SCV001547687	2	Iraqi	Dung et al., 2013	VUS	Erroneously reported as c.422+2_+3insT
c.423-1G>A	-	Splicing	Intron 4	CS982203	SCV001547688	4	Afghan	Fukuda et al., 1997; Yamada et al., 1998	Likely Pathogenic
c.423_566del	p.(Trp141*)	Large del/ins, complex rearrangement	Exon 5	CG124266	SCV001547689	7	Chinese, Spanish	Morrone et al., 2014b; Pajares et al., 2012; Pintos-Morell et al., 2018; Wang et al., 2010	Likely Pathogenic	Genomic variant not identified: exon 5 skipping was evidenced by cDNA analysis (Wang et al., 2010)
c.423G>T	p.(Trp141Cys)	Missense	Exon 5	CM045156	SCV001547690	2	Argentinian, unknown	Tomatsu et al., 2004a; Tomatsu et al., 2005	VUS
c.424C>A	p.(His142Asn)	Missense	Exon 5	CM151939	SCV001547691	1	Italian	Caciotti et al., 2015	VUS
c.425A>G	p.(His142Arg)	Missense	Exon 5	CM105255	SCV001547692	1	Chinese	Wang et al., 2010	VUS
c.425A>T	p.(His142Leu)	Missense	Exon 5	rs1288895691, CM151941	SCV001547693	4	Colombian, Greek	Caciotti et al., 2015; Moreno Giraldo et al., 2018; Tapiero-Rodriguez et al., 2018	Likely Pathogenic
c.425A>C	p.(His142Pro)	Missense	Exon 5	rs1288895691, CM1410230	SCV001547694	1	Indian	Bidchol et al., 2014	Likely Pathogenic
c.426T>A	p.(His142Gln)	Missense	Exon 5	CM151940	SCV001547695	1	Italian	Caciotti et al., 2015	VUS	Reported in HGMD 2020.1 as c.426T>G
c.433C>T	p.(His145Tyr)	Missense	Exon 5	rs577334837, CM145581	SCV001547696	6	Australian, Brazilian, Canadian	Bochernitsan et al., 2018; Chin et al., 2020; Morrone et al., 2014b	Likely Pathogenic
c.442C>T	p.(Gln148*)	Nonsense	Exon 4	CM950531	SCV001547697	1	Japanese	Ogawa et al., 1995	Pathogenic
c.448C>T	p.(His150Tyr)	Missense	Exon 5	rs1168278189, CM042056	SCV001547698	2	Italian	Caciotti et al., 2015; Tomatsu et al., 2004b	VUS
c.451C>T	p.(Pro151Ser)	Missense	Exon 5	CM950533	SCV001547699	1	Japanese	Ogawa et al., 1995	VUS
c.451C>A	p.(Pro151Thr)	Missense	Exon 5	rs781439830, CM1211653	SCV001547700	11	Chinese, Korean	Lee et al., 2012; Park et al., 2013; Xie et al., 2019	Likely Pathogenic
c.452C>T	p.(Pro151Leu)	Missense	Exon 5	rs559063128, CM950532	SCV001547701	17	Asian–multiethnic, Indian, Japanese, Pakistani	Bidchol et al., 2014; Dung et al., 2013; Morrone et al., 2014b; Tomatsu et al., 1995; Tomatsu et al., 1996	Pathogenic
c.452C>G	p.(Pro151Arg)	Missense	Exon 5	CM166236	SCV001547702	2	-	Yubero et al., 2016	VUS
c.463G>A	p.(Gly155Arg)	Missense	Exon 5	rs398123438, CM970584	SCV001547703	17	Brazilian, Bulgarian, Chinese, Indian, Italian, Japanese, Kazakh, Malay, Spanish, unknown	Bidchol et al., 2014; Bochernitsan et al., 2018; Bunge et al., 1997; Caciotti et al., 2015; Caciotti et al., 2018; Leong et al., 2019; Nakamura-Utsunomiya et al., 2020; Pajares et al., 2012; Tulebayeva et al., 2020; Wang et al., 2010; Whybra et al., 2012; This study	Pathogenic
c.464G>A	p.(Gly155Glu)	Missense	Exon 5	CM041770	SCV001547704	5	Dutch/Irish/Scottish, Polish	Jezela-Stanek et al., 2019; Szklanny et al., 2018; Tomatsu et al., 2004c	VUS
c.466T>C	p.(Phe156Leu)	Missense	Exon 5	rs1308500116, CM145582	SCV001547705	6	Arab, Middle Eastern, unknown	Cozma et al., 2015; Morrone et al., 2014b; This study	Likely Pathogenic
c.467T>C	p.(Phe156Ser)	Missense	Exon 5	CM970585	SCV001547706	2	French, unknown	Bunge et al., 1997; Tomatsu et al., 2005	VUS
c.467T>G	p.(Phe156Cys)	Missense	Exon 5	rs1301146300, CM980815	SCV001547707	2	Australian, British/Irish	Morrone et al., 2014b; Yamada et al., 1998	VUS
c.473_477del	p.(Glu158Valfs*12)	Small frameshift deletion/insertion	Exon 5	CD1910606	SCV001547708	2	Malay	Leong et al., 2019	Likely Pathogenic
c.477G>T	p.(Trp159Cys)	Missense	Exon 5	CM085443	SCV001547709	10	Middle Eastern, Saudi Arabian	Morrone et al., 2014b; Qubbaj et al., 2008	VUS
c.477G>A	p.(Trp159*)	Nonsense	Exon 5	rs398123439, CM137903	SCV001547710	5	American Caucasian, unknown	Dung et al., 2013; This study	Pathogenic
c.482G>A	p.(Gly161Glu)	Missense	Exon 5	CM1314342	SCV001547711	1	Chinese	Ye et al., 2013	VUS	cDNA annotation obtained by Back translator (Mutalyzer)
c.485C>T	p.(Ser162Phe)	Missense	Exon 5	rs118204444	SCV001547712	17	Colombian, unknown	Dung et al., 2013; Kato et al., 1997; Tapiero-Rodriguez et al., 2018; This study	Pathogenic
c.488C>A	p.(Pro163His)	Missense	Exon 5	CM105256	SCV001547713	2	Chinese	Wang et al., 2010; Ye et al., 2013	VUS
c.489del	p.(Asn164Thrfs*35)	Small frameshift deletion/insertion	Exon 5	rs1328983959, CD972227	SCV001547714	3	Norwegian, unknown	Bunge et al., 1997; Morrone et al., 2014b; This study	Pathogenic
c.491A>C	p.(Asn164Thr)	Missense	Exon 5	rs761725425, CM045151	SCV001547715	15	Brazilian, Caucasian, Colombian	Bochernitsan et al., 2018; Dieter et al., 2007; Tapiero-Rodriguez et al., 2018; Tomatsu et al., 2004a; This study	Likely Pathogenic
c.491A>G	p.(Asn164Ser)	Missense	Exon 5	rs761725425	SCV001547716	1	-	This study	VUS
c.494G>A	p.(Cys165Tyr)	Missense	Exon 5	rs768757999, CM130973	SCV001547717	6	Brazilian	Bochernitsan et al., 2018; Kubaski et al., 2013; Morrone et al., 2014b	Likely Pathogenic
c.497A>G	p.(His166Arg)	Missense	Exon 5	CM145583	SCV001547718	2	British	Morrone et al., 2014b	VUS
c.498del	p.(Phe167Leufs*32)	Small frameshift deletion/insertion	Exon 5	CD137917	SCV001547719	7	American, American Caucasian, unknown	Dung et al., 2013; Tomatsu et al., 2005; This study	Pathogenic
c.498C>G	p.(His166Gln)	Missense	Exon 5	rs1301198698, CM970587	SCV001547720	4	Australian, Irish/Danish, unknown	Morrone et al., 2014b; Tomatsu et al., 2004c; Tomatsu et al., 2005	VUS
c.499T>G	p.(Phe167Val)	Missense	Exon 5	rs148565559, CM054747	SCV001547721	6	Italian, unknown	Montaño et al., 2007; Scott et al., 2020; Tomatsu et al., 2005	VUS
c.501dup	p.(Gly168Trpfs*4)	Small frameshift deletion/insertion	Exon 5	CI972614	SCV001547722	1	German	Bunge et al., 1997	Likely Pathogenic	Reported in Bunge et al., 1997 as c.556insT (old annotation)
c.502_503delinsTT	p.(Gly168Leu)	Small inframe deletion/insertion	Exon 5	-	SCV001547723	4	Chinese	Wang et al., 2010; Xu et al., 2018; Ye et al., 2013	VUS
c.502G>A	p.(Gly168Arg)	Missense	Exon 5	rs775732598, CM970588	SCV001547724	17	Polish, unknown	Bunge et al., 1997; Jezela-Stanek et al., 2019; Szklanny et al., 2018; This study	Likely Pathogenic
c.502G>T	p.(Gly168*)	Nonsense	Exon 5	CM1910600	SCV001547725	1	Malay	Leong et al., 2019	Likely Pathogenic
c.503G>T	p.(Gly168Val)	Missense	Exon 5	CM1910601	SCV001547726	1	Malay	Leong et al., 2019	VUS
c.508T>C	p.(Tyr170His)	Missense	Exon 5	-	SCV001547727	1	German	This study	VUS
c.512A>C	p.(Asp171Ala)	Missense	Exon 5	CM001701	SCV001547728	5	Chinese, unknown	Leong et al., 2019; Sukegawa et al., 2000; Tomatsu et al., 2005	VUS
c.529A>C	p.(Asn177His)	Missense	Exon 5	-	SCV001547729	4	German, Iranian	This study	VUS
c.530A>G	p.(Asn177Ser)	Missense	Exon 5	CM1310294	SCV001547730	1	Chinese	He et al., 2013	VUS
c.532_533del	p.(Ile178Profs*14)	Small frameshift deletion/insertion	Exon 5	CD972228	SCV001547731	1	Lebanese	Bunge et al., 1997	Likely Pathogenic
c.535C>T	p.(Pro179Ser)	Missense	Exon 5	CM023382	SCV001547732	6	Turkish, unknown	Cozma et al., 2015; Morrone et al., 2014b; Terzioglu et al., 2002	VUS	Reported in Terzioglu et al., 2002 as c.590C>T (old annotation)
c.536C>A	p.(Pro179His)	Missense	Exon 5	CM970589	SCV001547733	2	-	Bunge et al., 1997	VUS
c.536C>T	p.(Pro179Leu)	Missense	Exon 5	CM980816	SCV001547734	2	-	Yamada et al., 1998	VUS
c.542A>G	p.(Tyr181Cys)	Missense	Exon 5	CM156579	SCV001547735	4	Iranian, unknown	Cozma et al., 2015; Seyedhassani et al., 2015	VUS
c.547G>T	p.(Asp183Tyr)	Missense	Exon 5	CM162433	SCV001547736	4	Polish	Jezela-Stanek et al., 2019; Szklanny et al., 2018	VUS	cDNA annotation obtained by Back translator (Mutalyzer)
c.551G>A	p.(Trp184*)	Nonsense	Exon 5	rs779545826, CM1910602	SCV001547737	1	Indian	Leong et al., 2019	Pathogenic
c.554A>G	p.(Glu185Gly)	Missense	Exon 5	CM970590	SCV001547738	1	British	Tomatsu et al., 2005	VUS
c.554del	p.(Pro185Leufs*28)	Small frameshift deletion/insertion	Exon 5	-	SCV001547739	1	Korean	Lachman et al., 2014	Likely Pathogenic	Erroneously reported as c.553delG
c.562G>A	p.(Gly188Ser)	Missense	Exon 5	CM1410231	SCV001547740	2	Indian	Bidchol et al., 2014	VUS
c.563G>A	p.(Gly188Asp)	Missense	Exon 5	-	SCV001547741	1	-	This study	VUS
c.[(566+1_567-1)_(1002+1_1003-1)dup;(1003_1139)_(1140_1242)del]	-	Large del/ins, complex rearrangement	From exon 6 to exon 9; intron 10	CP145622	SCV001547742	5	Arab, Middle Eastern	Morrone et al., 2014b; This study	VUS	Deletion of intron 10 and duplication from exon 6 to exon 9
c.567_1002dup	p.(Val335Ilefs*3)	Large del/ins, complex rearrangement	From intron 5 to exon 9	CN1821797	SCV001547743	4	Arab	Maddirevula et al., 2018	Likely Pathogenic	Duplication from the beginning of intron 5 to the end of exon 9
c.567-131ins(42)	-	Large del/ins, complex rearrangement	Intron 5	CN055066	Variant not accepted by ClinVar as the inserted sequence is not described	3	Mexican, unknown	Tomatsu et al., 2005	VUS	The inserted nucleodite sequence is not specified in the paper, hence it is not possible to predict the protein alteration
c.567-3C>T	-	Intronic, 5'UTR and 3'UTR	Intron 5	rs549597016	SCV001547745	3	Iranian, unknown	This study	VUS
c.567-1G>T	-	Splicing	Intron 5	rs143428106, CS105267	SCV001547746	1	Chinese	Wang et al., 2010	Pathogenic
c.571T>G	p.(Tyr191Asp)	Missense	Exon 6	CM1410232	SCV001547747	2	Indian	Bidchol et al., 2014	VUS
c.572A>G	p.(Tyr191Cys)	Missense	Exon 6	-	SCV001547748	2	Kazakh	Tulebayeva et al., 2020	VUS
c.578A>G	p.(Glu193Gly)	Missense	Exon 6	rs1427663367	SCV001547749	1	-	This study	VUS
c.602G>A	p.(Gly201Glu)	Missense	Exon 6	rs772413313, CM145584	SCV001547750	10	Iranian, Middle Eastern, unknown	Morrone et al., 2014b; This study	Pathogenic
c.604del	p.(Glu202Lysfs*117)	Small frameshift deletion/insertion	Exon 6	rs1382823339, CD041914	SCV001547751	5	British, Indian, New Zealander, unknown	Bidchol et al., 2014; Morrone et al., 2014b; Tomatsu et al., 2004c; This study	Pathogenic	Errouneously reported as c.600delG
c.608C>T	p.(Ala203Val)	Missense	Exon 6	CM054749	SCV001547752	7	Brazilian, Indian	Bidchol et al., 2014; Dung et al., 2013; Tomatsu et al., 2005	VUS
c.611A>C	p.(Asn204Thr)	Missense	Exon 6	rs569725936, CM1410233	SCV001547753	6	Indian, unknown	Bidchol et al., 2014; Cozma et al., 2015	Likely Pathogenic
c.612C>G	p.(Asn204Lys)	Missense	Exon 6	CM920291	SCV001547754	13	American Caucasian, Japanese, unknown	Dung et al., 2013; Fukuda et al., 1992; Ogawa et al., 1995; Tomatsu et al., 2004c; Tomatsu et al., 2005	Likely Pathogenic
c.627C>G	p.(Tyr209*)	Nonsense	Exon 6	CM145585	SCV001547755	2	-	Morrone et al., 2014b	Pathogenic
c.631C>T	p.(Gln211*)	Nonsense	Exon 6	CM042057	SCV001547756	3	Italian	Caciotti et al., 2015; Tomatsu et al., 2004b	Pathogenic
c.634-1G>A	-	Splicing	Intron 6	CS105268	SCV001547757	1	Chinese	Wang et al., 2010	Likely Pathogenic
c.634-1G>T	p.(Glu212Valfs*9)	Splicing	Intron 6	CS137912	SCV001547758	1	Greek	Dung et al., 2013	Likely Pathogenic
c.638C>T	p.(Ala213Val)	Missense	Exon 7	rs770239604	SCV001547759	2	Chinese, Taiwanese	This study	VUS
c.641T>C	p.(Leu214Pro)	Missense	Exon 7	rs771810111, CM145586	SCV001547760	2	Turkish	Morrone et al., 2014b	VUS
c.647T>C	p.(Phe216Ser)	Missense	Exon 7	rs747805226, CM145587	SCV001547761	15	Indian, Malay, Middle Eastern	Bidchol et al., 2014; Leong et al., 2019; Morrone et al., 2014b	Pathogenic
c.651_652insG	p.(Lys218Glufs*45)	Small frameshift deletion/insertion	Exon 7	rs1468285336	SCV001547762	2	-	This study	Pathogenic
c.658C>T	p.(Gln220*)	Nonsense	Exon 7	rs1456807949, CM170033	SCV001547763	2	Egyptian	Fateen et al., 2017	Likely Pathogenic
c.664C>T	p.(Arg222Trp)	Missense	Exon 7	rs146963745	SCV001547764	1	-	This study	VUS
c.676T>C	p.(Phe226Leu)	Missense	Exon 7	rs1375452799, CM156580	SCV001547765	2	-	Cozma et al., 2015	VUS
c.680del	p.(Phe227Serfs*92)	Small frameshift deletion/insertion	Exon 7	CD162432	SCV001547766	6	Polish	Jezela-Stanek et al., 2019; Szklanny et al., 2018	Likely Pathogenic
c.686A>C	p.(Tyr229Ser)	Missense	Exon 7	CM190916	SCV001547767	1	Chinese	Xie et al., 2019	VUS
c.688T>G	p.(Trp230Gly)	Missense	Exon 7	CM950534	SCV001547768	4	Asian–multiethnic, Pakistani	Morrone et al., 2014b; Tomatsu et al., 1995	VUS
c.689G>A	p.(Trp230*)	Nonsense	Exon 7	rs118204449, CM031684	SCV001547769	5	Finnish, Indian, unknown	Bidchol et al., 2014; Montaño et al., 2003; Tomatsu et al., 2005	Pathogenic
c.690G>T	p.(Trp230Cys)	Missense	Exon 7	CM1410234	SCV001547770	1	Indian	Bidchol et al., 2014	VUS
c.697G>A	p.(Asp233Asn)	Missense	Exon 7	rs753051547	SCV001547771	16	German/Polish, Indian, Italian, Middle Eastern, Polish, Turkish, unknown	Bidchol et al., 2014; Caciotti et al., 2018; Dung et al., 2013; Jezela-Stanek et al., 2019; Morrone et al., 2014b; Szklanny et al., 2018; Tomatsu et al., 2004c; Tüysüz et al., 2019; This study	Likely Pathogenic
c.700G>A	p.(Ala234Thr)	Missense	Exon 7	rs368603508	SCV001547772	1	Iranian	This study	VUS
c.704C>A	p.(Thr235Lys)	Missense	Exon 7	rs39812344, CM145588	SCV001547773	3	Canadian, French Canadian, Taiwanese	Moisan et al., 2020; Morrone et al., 2014b; This study	Likely Pathogenic
c.706C>G	p.(His236Asp)	Missense	Exon 7	CM105257	SCV001547774	2	Chinese	Wang et al., 2010	VUS
c.706C>T	p.(His236Tyr)	Missense	Exon 7	rs1228027865	SCV001547775	1	Chinese	This study	Likely Pathogenic
c.707A>G	p.(His236Arg)	Missense	Exon 7	rs398123441, CM1811464	SCV001547776	8	Arab, Brazilian, Chinese	Bochernitsan et al., 2018; This study	Likely Pathogenic
c.707A>C	p.(His236Pro)	Missense	Exon 7	-	SCV001547777	2	African	This study	Likely Pathogenic
c.708del	p.(His236Glnfs*83)	Small frameshift deletion/insertion	Exon 7	-	SCV001547778	4	Turkish	Terzioglu et al., 2002	Pathogenic	Reported in Terzioglu et al., 2002 as c.763delT (old annotation)
Not given (c.714C>T^A^G)	p.(Pro238Pro)	Synonymous	Exon 7	-		1	Spanish	Pintos-Morell et al., 2018	VUS	Erroneously reported as p.His238His. 'His' not found in position 238: it should be Pro238Pro. However Back translator predicts 3 potential cDNA annotations
c.715G>T	p.(Val239Phe)	Missense	Exon 7	CM054743	SCV001547779	8	Brazilian	Bochernitsan et al., 2018; Dung et al., 2013; Tomatsu et al., 2005	VUS
c.719A>G	p.(Tyr240Cys)	Missense	Exon 7	rs752039956, CM1314343	SCV001547780	5	Chinese, Russian, unknown	Chistiakov et al., 2014; Morrone et al., 2014b; Xie et al., 2019; Ye et al., 2013	Likely Pathogenic
c.722C>A	p.(Ala241Asp)	Missense	Exon 7	-	SCV001547781	4	German, Saudi Arabian	This study	VUS
c.725C>G	p.(Ser242Cys)	Missense	Exon 7	CM1211652	SCV001547782	2	Korean	Lee et al., 2012; Park et al., 2013	VUS
c.740G>A	p.(Gly247Asp)	Missense	Exon 7	rs761385192, CM970591	SCV001547783	15	American Caucasian, Australian, British, German, Irish/German, Norwegian, unknown	Bunge et al., 1997; Dung et al., 2013; Morrone et al., 2014b; Tomatsu et al., 2004c; Tomatsu et al., 2005; This study	Likely Pathogenic
c.751C>T	p.(Arg251*)	Nonsense	Exon 7	rs1275386976, CM145589	SCV001547784	1	British	Morrone et al., 2014b	Likely Pathogenic
c.752G>A	p.(Arg251Gln)	Missense	Exon 7	rs1199639828, CM1211650	SCV001547785	16	British, Caucasian, Chinese, Indian, Irish, Korean, Turkish, unknown	Bidchol et al., 2014; Lee et al., 2012; Morrone et al., 2014b; Park et al., 2013; Tüysüz et al., 2019; Ye et al., 2013; This study	Likely Pathogenic
c.757C>T	p.(Arg253Trp)	Missense	Exon 7	rs775300515, CM001702	SCV001547786	18	Pakistani, unknown	Montaño et al., 2007; Tomatsu et al., 2005	Likely Pathogenic
c.758G>A	p.(Arg253Gln)	Missense	Exon 7	rs769560969, CM137904	SCV001547787	1	American Caucasian	Dung et al., 2013	VUS
c.758+1G>C	-	Splicing	Intron 7	rs1363382746, CS041885	SCV001547788	1	Japanese	Tomatsu et al., 2004c	Pathogenic
c.758+4A>T	-	Intronic, 5'UTR and 3'UTR	Intron 7	CS145614	SCV001547789	1	Greek	Morrone et al., 2014b	VUS
c.759-67G>A	-	Intronic, 5'UTR and 3'UTR	Intron 7	CS1823209	SCV001547790	1	Italian	Caciotti et al., 2018	VUS
c.759-3C>G	-	Intronic, 5'UTR and 3'UTR	Intron 7	rs776430057, CS156581	SCV001547791	2	-	Cozma et al., 2015	VUS
c.759-2A>G	-	Splicing	Intron 7	CS1811463	SCV001547792	1	Brazilian	Bochernitsan et al., 2018	Likely Pathogenic
c.761A>G	p.(Tyr254Cys)	Missense	Exon 8	CM124267	SCV001547793	6	American Caucasian, Spanish	Dung et al., 2013; Pajares et al., 2012	VUS
c.762T>A	p.(Tyr254*)	Nonsense	Exon 8	CM170032	SCV001547794	2	Egyptian	Fateen et al., 2017	Likely Pathogenic
c.763G>A	p.(Gly255Arg)	Missense	Exon 8	rs1336648211	SCV001547795	3	German, Iranian, Saudi Arabian	This study	VUS
c.769G>A	p.(Ala257Thr)	Missense	Exon 8	rs773283163, CM980817	SCV001547796	1	Polish	Yamada et al., 1998	VUS
c.775C>G	p.(Arg259Gly)	Missense	Exon 8	CM194327	SCV001547797	6	Polish	Jezela-Stanek et al., 2019	VUS
c.776G>A	p.(Arg259Gln)	Missense	Exon 8	rs118204442, CM970592	SCV001547798	12	Caucasian, Hispanic, Polish, unknown	Bunge et al., 1997; Lachman et al., 2014; Morrone et al., 2014b; Szklanny et al., 2018; Tomatsu et al., 2005; Tylki-Szymanska et al., 1998	Likely Pathogenic
c.778G>A	p.(Glu260Lys)	Missense	Exon 8	CM124268	SCV001547799	1	Spanish	Pajares et al., 2012	VUS
c.780G>C	p.(Glu260Asp)	Missense	Exon 8	CM054748	SCV001547800	1	Danish	Tomatsu et al., 2005	VUS
c.791G>C	p.(Ser264Thr)	Missense	Exon 8	CM145590	SCV001547801	2	British	Morrone et al., 2014b	VUS
c.812T>C	p.(Leu271Pro)	Missense	Exon 8	CM1910603	SCV001547802	2	Malay	Leong et al., 2019	VUS
c.824T>C	p.(Leu275Pro)	Missense	Exon 8	CM151948	SCV001547803	4	Caucasian, Italian	Caciotti et al., 2015; Peretz et al., 2020; This study	VUS
c.839_841del	p.(Asn280del)	Small inframe deletion/insertion	Exon 8	rs1389218771	SCV001547804	1	Caucasian	This study	VUS
c.841_867del	p.(Thr281_Asn289del)	Small inframe deletion/insertion	Exon 8	CG962878	SCV001547805	10	British, Canadian, Dutch, French Canadian, Irish, unknown	Bunge et al., 1997; Fukuda et al., 1996a; Moisan et al., 2020; Morrone et al., 2014b; Tomatsu et al., 1995; Tomatsu et al., 2005	Pathogenic	Errouneously reported as c.833_859del27 in Tomatsu et al., 2005
c.850T>G	p.(Phe284Val)	Missense	Exon 8	rs144067930, CM980818	SCV001547806	6	British, Turkish, unknown	Dung et al., 2013; Morrone et al., 2014b; Tomatsu et al., 2005; Tüysüz et al., 2019; Yamada et al., 1998	VUS
c.853_855del	p.(Phe285del)	Small inframe deletion/insertion	Exon 8	rs768664270, CD042204	SCV001547807	11	American Caucasian, Colombian, Italian, Korean, Russian	Caciotti et al., 2015; Chistiakov et al., 2014; Dung et al., 2013; Lee et al., 2012; Tapiero-Rodriguez et al., 2018; Tomatsu et al., 2004b	Likely Pathogenic	Errouneously reported as c.850_852delTTC in Tomatsu et al., 2004b
c.857C>T	p.(Thr286Met)	Missense	Exon 8	rs137927658	SCV001547808	20	Chinese, Taiwanese	Chien et al., 2020; This study	VUS
c.860C>T	p.(Ser287Leu)	Missense	Exon 8	rs770053354, CM970593	SCV001547809	48	Arab, Austrian, Caucasian, Colombian, Greek, Indian, Irish/Italian/Polish, Italian, Macedonian, Middle Eastern, New Zealander, Polish, Spanish, Turkish, unknown	Bidchol et al., 2014; Bunge et al., 1997; Caciotti et al., 2015; Cozma et al., 2015; Dung et al., 2013; Morrone et al., 2014b; Pajares et al., 2012; Tapiero-Rodriguez et al., 2018; Tomatsu et al., 2004c; Tomatsu et al., 2005; Tüysüz et al., 2019; This study	Pathogenic
c.863A>G	p.(Asp288Gly)	Missense	Exon 8	CM167211	SCV001547810	2	Tunisian	Chkioua et al., 2016	VUS
c.863del	p.(Asp288Alafs*31)	Small frameshift deletion/insertion	Exon 8	-	SCV001547811	2	-	This study	Pathogenic
c.865A>G	p.(Asn289Asp)	Missense	Exon 8	CM145591	SCV001547812	1	Australian	Morrone et al., 2014b	VUS
c.866A>G	p.(Asn289Ser)	Missense	Exon 8	rs1465096387, CM105258	SCV001547813	2	Chinese	Wang et al., 2010	Likely Pathogenic
c.868G>C	p.(Gly290Arg)	Missense	Exon 8	CM1310295	SCV001547814	1	Chinese	He et al., 2013	VUS
c.868G>A	p.(Gly290Ser)	Missense	Exon 8	rs975409254, CM970594	SCV001547815	8	British, Caucasian, Chinese, Iranian, Japanese, unknown	He et al., 2013; Tomatsu et al., 2005; Wang et al., 2010; Zanetti et al., 2019; This study	Likely Pathogenic
c.869G>A	p.(Gly290Asp)	Missense	Exon 8	-	SCV001547816	1	-	This study	VUS
c.871G>A	p.(Ala291Thr)	Missense	Exon 8	rs118204448, CM950535	SCV001547817	22	Asian–multiethnic, British, Chinese, Finnish, Indian, Japanese, Pakistani, unknown	Bidchol et al., 2014; Bunge et al., 1997; Montaño et al., 2003; Morrone et al., 2014b; Tomatsu et al., 1995; Tomatsu et al., 2004c; Tomatsu et al., 2005; Wang et al., 2010	Likely Pathogenic
c.871G>T	p.(Ala291Ser)	Missense	Exon 8	rs118204448, CM1410235	SCV001547818	8	Indian	Bidchol et al., 2014	VUS
c.872C>A	p.(Ala291Asp)	Missense	Exon 8	CM970595	SCV001547819	2	French, unknown	Bunge et al., 1997; Tomatsu et al., 2005	VUS
c.874del	p.(Ala292Profs*27)	Small frameshift deletion/insertion	Exon 8	CD023512	SCV001547820	2	Turkish	Terzioglu et al., 2002	Pathogenic	Reported in Terzioglu et al., 2002 as c.929delG (old annotation)
c.884C>T	p.(Ser295Phe)	Missense	Exon 8	rs149239881, CM970596	SCV001547821	6	Austrian, Caucasian, Dutch, unknown	Bunge et al., 1997; Rush, 2016; Tomatsu et al., 2004c; Tomatsu et al., 2005; This study	Likely Pathogenic
c.887C>T	p.(Ala296Val)	Missense	Exon 8	rs200371805	SCV001547822	4	Chinese, Taiwanese	Chien et al., 2020; This study	VUS
c.895C>T	p.(Gln299*)	Nonsense	Exon 8	-	SCV001547823	1	Caucasian	This study	Likely Pathogenic
c.(898+1_899-1)_(1002+1_1003-1)del	-	Large del/ins, complex rearrangement	From intron 8 to intron 9	-	SCV001547824	2	Argentinian	This study	Pathogenic	Exon 9 deletion with unknown boundaries
c.(898+1_899-1)_(1002+1_1003-1)dup	-	Large del/ins, complex rearrangement	From intron 8 to intron 9	-	SCV001547825	4	Arab	This study	VUS	Exon 9 duplication detected by qPCR
c.898+1G>A	-	Splicing	Intron 8	rs761850746, CS971742	SCV001547826	3	Lebanese, Ukrainian	Bunge et al., 1997; Dung et al., 2013	Pathogenic
c.898+1G>C	-	Splicing	Intron 8	CS041887	SCV001547827	4	Czech/German/Irish/Polish, unknown	Tomatsu et al., 2004c; Tomatsu et al., 2005	Likely Pathogenic
c.899-1G>C	-	Splicing	Intron 8	rs745523154, CS087413	SCV001547828	6	British, Caucasian, Italian, unknown	Caciotti et al., 2015; Carraresi et al., 2008; Morrone et al., 2014b; This study	Pathogenic
c.899-2A>G	-	Splicing	Intron 8	CS041886	SCV001547829	1	Mexican/Lebanese	Tomatsu et al., 2004c	Likely Pathogenic
c.899-397_1003-1862del	-	Large del/ins, complex rearrangement	From intron 8 to intron 9	-	SCV001547830	4	-	This study; DeLong et al., in preparation	Pathogenic	Exon 9 deletion with defined boundaries
c.899-167A>G	p.(Gly300Valfs*37)	Intronic, 5'UTR and 3'UTR	Intron 8	CS1823207	SCV001547831	1	Italian	Caciotti et al., 2018	VUS
c.901G>T	p.(Gly301Cys)	Missense	Exon 9	rs118204443, CM970597	SCV001547832	127	African–Varied, American Caucasian, Australian, Brazilian, Canadian, Caucasian, Colombian, French, French Canadian, Moroccan, Portuguese, Spanish, unknown	Bochernitsan et al., 2018; Bunge et al., 1997; Dieter et al., 2007; Dung et al., 2013; Kato et al., 1997; Lachman et al., 2014; Moisan et al., 2020; Moreno Giraldo et al., 2018; Morrone et al., 2014b; Pajares et al., 2012; Pintos-Morell et al., 2018; Tapiero-Rodriguez et al., 2018; Tomatsu et al., 2004c; This study	Pathogenic
c.909C>G	p.(Asn303Lys)	Missense	Exon 9	rs751446283	SCV001547833	2	Omani	This study	VUS
c.911G>T	p.(Gly304Val)	Missense	Exon 9	rs758439379	SCV001547834	2	-	This study	VUS
c.911G>A	p.(Gly304Asp)	Missense	Exon 9	-	SCV001547835	1	Chinese	Ye et al., 2013	VUS	cDNA annotation obtained by Back translator (Mutalyzer)
c.916T>G	p.(Phe306Val)	Missense	Exon 9	-	SCV001547836	4	Saudi Arabian, unknown	This study	VUS
c.917T>C	p.(Phe306Ser)	Missense	Exon 9	-	SCV001547837	1	Chinese	He et al., 2013	VUS
c.917T>G	p.(Phe306Cys)	Missense	Exon 9	rs759590432	SCV001547838	1	-	This study	VUS
c.919C>A	p.(Leu307Met)	Missense	Exon 9	-	SCV001547839	4	Arab	This study	VUS
c.920T>C	p.(Leu307Pro)	Missense	Exon 9	CM045154	SCV001547840	3	Brazilian	Bochernitsan et al., 2018; Tomatsu et al., 2004a	VUS
c.922T>C	p.(Cys308Arg)	Missense	Exon 9	CM137905	SCV001547841	1	American Caucasian	Dung et al., 2013	VUS
c.925G>A	p.(Gly309Arg)	Missense	Exon 9	CM970598	SCV001547842	2	British	Morrone et al., 2014b; Tomatsu et al., 2005	VUS
c.930G>C	p.(Lys310Asn)	Missense	Exon 9	CM054737	SCV001547843	2	American, unknown	Tomatsu et al., 2005	VUS
c.934A>G	p.(Thr312Ala)	Missense	Exon 9	CM105259	SCV001547844	5	Chinese, unknown	Cozma et al., 2015; Wang et al., 2010	Likely Pathogenic
c.934A>T	p.(Thr312Ser)	Missense	Exon 9	-	SCV001547845	1	-	This study	VUS
c.935C>G	p.(Thr312Ser)	Missense	Exon 9	rs118204446, CM980819	SCV001547846	25	British/Irish, Irish, unknown	Morrone et al., 2014b; Prasad et al., 2016; Tomatsu et al., 2004c; Tomatsu et al., 2005; Yamada et al., 1998; This study	Likely Pathogenic
c.937A>G	p.(Thr313Ala)	Missense	Exon 9	-	SCV001547847	1	Australian	Morrone et al., 2014b	VUS	Reported in cis with c.977G>C [p.(Trp326Ser)] in Morrone et al., 2014b
c.938C>T	p.(Thr313Met)	Missense	Exon 9	rs894525161, CM137906	SCV001547848	10	Canadian, Canadian Caucasian, Chinese, Indian, unknown	Bidchol et al., 2014; Chen et al., 2017; Dung et al., 2013; Moisan et al., 2020; This study	Likely Pathogenic
c.940T>G	p.(Phe314Val)	Missense	Exon 9	rs774781295	SCV001547849	1	African	This study	VUS
c.943G>A	p.(Glu315Lys)	Missense	Exon 9	CM1314333	SCV001547850	1	Chinese	Ye et al., 2013	VUS	cDNA annotation obtained by Back translator (Mutalyzer)
c.943G>C	p.(Glu315Gln)	Missense	Exon 9	-	SCV001547851	1	-	This study	VUS
c.947G>T	p.(Gly316Val)	Missense	Exon 9	CM105260	SCV001547852	1	Chinese	Wang et al., 2010	VUS
c.949G>A	p.(Gly317Arg)	Missense	Exon 9	rs556060696, CM128266	SCV001547853	1	-	Pollard et al., 2013	VUS
c.949G>C	p.(Gly317Arg)	Missense	Exon 9	CM1410236	SCV001547854	2	Indian	Bidchol et al., 2014	VUS
c.950G>A	p.(Gly317Glu)	Missense	Exon 9	CM151947	SCV001547855	2	Italian, Malay	Caciotti et al., 2015; Leong et al., 2019	VUS
c.951dup	p.(Met318Aspfs*47)	Small frameshift deletion/insertion	Exon 9	CI128267	SCV001547856	1	-	Pollard et al., 2013	Likely Pathogenic
c.953T>G	p.(Met318Arg)	Missense	Exon 9	rs746756997, CM950536	SCV001547857	39	Chinese, Japanese, Malay, South–East Asian, Taiwanese, unknown	Chien et al., 2020; Dung et al., 2013; He et al., 2013; Leong et al., 2019; Morrone et al., 2014b; Ogawa et al., 1995; Wang et al., 2010; Xie et al., 2019; Yang et al., 2001; Ye et al., 2013; This study	Pathogenic
c.956G>C	p.(Arg319Thr)	Missense	Exon 9	-	SCV001547858	2	Saudi Arabian	This study	VUS
c.958G>A	p.(Glu320Lys)	Missense	Exon 9	CM1910604	SCV001547859	1	Malay	Leong et al., 2019	VUS
c.964G>C	p.(Ala322Pro)	Missense	Exon 9	rs1597559500	SCV001547860	3	African–American	Ficicioglu et al., 2020	VUS
c.971C>A	p.(Ala324Glu)	Missense	Exon 9	CM105261	SCV001547861	3	Argentinian, Chinese	Wang et al., 2010; Ye et al., 2013; This study	VUS
c.974G>A	p.(Trp325*)	Nonsense	Exon 9	CM105265	SCV001547862	4	Chinese, Colombian	Moreno Giraldo et al., 2018; Tapiero-Rodriguez et al., 2018; Wang et al., 2010	Pathogenic
c.975G>T	p.(Trp325Cys)	Missense	Exon 9	rs1269110043, CM054756	SCV001547863	2	Canadian, Canadian Caucasian	Dung et al., 2013; Tomatsu et al., 2005	VUS
c.976_978del	p.(Trp326del)	Small inframe deletion/insertion	Exon 9	CD972229	SCV001547864	1	Dutch	Bunge et al., 1997	VUS
c.977G>C	p.(Trp326Ser)	Missense	Exon 9	-	SCV001547865	1	Australian	Morrone et al., 2014b	VUS	Reported in cis with c.937A>G [p.(Thr313Ala)] in Morrone et al., 2014b
c.978G>A	p.(Trp326*)	Nonsense	Exon 9	CM151951	SCV001547866	2	Caucasian, Italian	Caciotti et al., 2015; This study	Likely Pathogenic
c.985C>A	p.(His329Asn)	Missense	Exon 9	-	SCV001547867	1	Taiwanese	This study	VUS
c.986A>C	p.(His329Pro)	Missense	Exon 9	rs760892654, CM1410237	SCV001547868	1	Indian	Bidchol et al., 2014	VUS
c.1000C>T	p.(Gln334*)	Nonsense	Exon 9	CM1211654	SCV001547869	7	Korean	Lee et al., 2012; Park et al., 2013	Pathogenic
c.1002+307G>C	-	Intronic, 5'UTR and 3'UTR	Intron 9	CS1823208	SCV001547870	1	Italian	Caciotti et al., 2018	VUS
c.1003-42C>T	-	Intronic, 5'UTR and 3'UTR	Intron 9	rs139088253, CS973788	SCV001547871	2	Italian	Tomatsu et al., 1997	Benign
c.1003-3C>G	-	Intronic, 5'UTR and 3'UTR	Intron 9	CS1410241	SCV001547872	8	Indian, unknown	Bidchol et al., 2014; This study	VUS
c.1003-2A>C	-	Splicing	Intron 9	-	SCV001547873	1	Chinese	Ye et al., 2013	Likely Pathogenic
c.1009del	p.(His337Thrfs*19)	Small frameshift deletion/insertion	Exon 10	-	SCV001547874	1	Taiwanese	This study	Likely Pathogenic
c.1012C>T	p.(Gln338*)	Nonsense	Exon 10	rs767131589, CM970599	SCV001547875	2	Irish/German/Swedish, Norwegian	Bunge et al., 1997; Tomatsu et al., 2004c	Pathogenic
c.1019G>A	p.(Gly340Asp)	Missense	Exon 10	rs267606838, CM041772	SCV001547876	23	Austrian, Chinese, Taiwanese, Turkish, unknown	Chien et al., 2020; Cozma et al., 2015; He et al., 2013; Tomatsu et al., 2004c; Tüysüz et al., 2019; Wang et al., 2010; Xie et al., 2019	Pathogenic
c.1023C>G	p.(Ser341Arg)	Missense	Exon 10	CM045152	SCV001547877	37	Brazilian, British, Sri Lankan	Bochernitsan et al., 2018; Dung et al., 2013; Tomatsu et al., 2004a; Tomatsu et al., 2005	Likely Pathogenic
c.1027A>T	p.(Met343Leu)	Missense	Exon 10	CM950537	SCV001547878	1	Japanese	Ogawa et al., 1995	VUS	Erroneously reported as c.1028T>G
c.1030G>A	p.(Asp344Asn)	Missense	Exon 10	CM950538	SCV001547879	1	Japanese	Ogawa et al., 1995	VUS
c.1032C>G	p.(Asp344Glu)	Missense	Exon 10	CM970600	SCV001547880	1	Vietnamese	Bunge et al., 1997	VUS
c.1034T>C	p.(Leu345Pro)	Missense	Exon 10	CM041773	SCV001547881	1	German/Polish	Tomatsu et al., 2004c	VUS
c.1038C>A	p.(Phe346Leu)	Missense	Exon 10	CM950539	SCV001547882	3	Japanese, Turkish	Ogawa et al., 1995; Tüysüz et al., 2019	VUS
c.1042A>G	p.(Thr348Ala)	Missense	Exon 10	-	SCV001547883	5	Iranian, Saudi Arabian	This study	VUS
c.1043C>A	p.(Thr348Asn)	Missense	Exon 10	CM151950	SCV001547884	2	Italian	Caciotti et al., 2015	VUS
c.1046del	p.(Ser349Thrfs*7)	Small frameshift deletion/insertion	Exon 10	-	SCV001547885	1	Chinese	Ye et al., 2013	Likely Pathogenic
c.1052C>T	p.(Ala351Val)	Missense	Exon 10	rs761386453	SCV001547886	1	Italian	Tomatsu et al., 2005	VUS
c.1055T>C	p.(Leu352Pro)	Missense	Exon 10	CM041774	SCV001547887	2	Irish/Italian/Polish, unknown	Tomatsu et al., 2004c; Tomatsu et al., 2005	VUS
c.1058C>A	p.(Ala353Glu)	Missense	Exon 10	CM151945	SCV001547888	1	Italian	Caciotti et al., 2015	VUS
c.1070C>T	p.(Pro357Leu)	Missense	Exon 10	rs769748679, CM042058	SCV001547889	3	Italian, Spanish	Morrone et al., 2014b; Tomatsu et al., 2004b	VUS	In Tomatsu et al., 2004 b it is described in homozygosis with c.1156C>T [p.(Arg386Cys)] which is in homozygosis too
c.1070del	p.(Pro357Argfs*21)	Small frameshift deletion/insertion	Exon 10	CD145616	SCV001547890	4	Arab, Middle Eastern	Morrone et al., 2014b; This study	Likely Pathogenic
c.1082G>T	p.(Arg361Met)	Missense	Exon 10	-	SCV001547891	3	British/German, German	Bunge et al., 1997; Tomatsu et al., 2004c	VUS	Erroneously reported as p.Arg361Gly
c.1094G>T	p.(Gly365Val)	Missense	Exon 10	CM176639	SCV001547892	1	Chinese	Chen et al., 2017	VUS
c.1097T>C	p.(Leu366Pro)	Missense	Exon 10	rs971227692, CM122900	SCV001547893	9	Chinese	Guo et al., 2012; He et al., 2013; Wang et al., 2010; Xie et al., 2019; Ye et al., 2013	VUS
c.1106T>C	p.(Leu369Pro)	Missense	Exon 10	CM054744	SCV001547894	4	Brazilian, Dutch/Irish/Scottish/French, Irish	Morrone et al., 2014b; Tomatsu et al., 2005	VUS
c.1108C>T	p.(Pro370Ser)	Missense	Exon 10	rs749891007	SCV001547895	1	Taiwanese	Chien et al., 2020	VUS
c.1114del	p.(Leu372Serfs*6)	Small frameshift deletion/insertion	Exon 10	CD145617	SCV001547896	2	Portuguese	Morrone et al., 2014b	Pathogenic
c.1120C>T	p.(Gln374*)	Nonsense	Exon 10	CM042059	SCV001547897	3	Caucasian, Italian	Caciotti et al., 2015; Tomatsu et al., 2004b; This study	Pathogenic
c.1127G>A	p.(Arg376Gln)	Missense	Exon 10	rs150734270, CM980820	SCV001547898	4	British/Irish, Irish, Taiwanese	Chien et al., 2020; Tomatsu et al., 2004c; Yamada et al., 1998	VUS
c.1138A>G	p.(Arg380Gly)	Missense	Exon 10	rs770908172, CM145592	SCV001547899	2	Cape Verdean	Morrone et al., 2014b	VUS
c.1139G>C	p.(Arg380Thr)	Missense	Exon 10	CM054738	SCV001547900	3	Asian–multiethnic, Brazilian–Asian	Morrone et al., 2014b; Tomatsu et al., 2005	VUS
c.1139+1G>A	-	Splicing	Intron 10	rs765608680, CS1410242	SCV001547901	6	Indian, unknown	Bidchol et al., 2014; This study	Pathogenic
c.1140G>T	p.(Arg380Ser)	Missense	Exon 11	CM054739	SCV001547902	7	Argentinian, Italian, unknown	Montaño et al., 2007; Tomatsu et al., 2004a; Tomatsu et al., 2005	VUS
c.1142del	p.(Pro381Leufs*10)	Small frameshift deletion/insertion	Exon 11	rs746086649, CD124271	SCV001547903	4	Portuguese, Spanish, unknown	Morrone et al., 2014b; Pajares et al., 2012; This study	Pathogenic
c.1142C>G	p.(Pro381Arg)	Missense	Exon 11	-	SCV001547904	1	-	This study	VUS
c.1155C>A	p.(Tyr385*)	Nonsense	Exon 11	CM145593	SCV001547905	2	British	Morrone et al., 2014b	Likely Pathogenic
c.1156C>T	p.(Arg386Cys)	Missense	Exon 11	rs118204437, CM950540	SCV001547906	140	American Caucasian, Argentinian, Belarusian, Brazilian, British, Canadian Caucasian, Caucasian, Chilean, Chinese, Colombian, French, German, Italian, Japanese, Korean, Mexican, Polish, Portuguese, Spanish, Tunisian, Turkish, unknown	Bochernitsan et al., 2018; Bunge et al., 1997; Caciotti et al., 2015; Chkioua et al., 2016; Cozma et al., 2015; Dung et al., 2013; Fukuda et al., 1996b; He et al., 2013; Jezela-Stanek et al., 2019; Lee et al., 2012; Moreno Giraldo et al., 2018; Morrone et al., 2014b; Ogawa et al., 1995; Pajares et al., 2012; Park et al., 2013; Pintos-Morell et al., 2018; Prasad et al., 2016; Szklanny et al., 2018…	Pathogenic	In Tomatsu et al., 2004b it is described in homozygosis with c.1070C>T [p.(Pro357Leu)] which is in homozygosis too
c.1156C>A	p.(Arg386Ser)	Missense	Exon 11	CM1410238	SCV001547907	1	Indian	Bidchol et al., 2014	VUS
c.1157G>A	p.(Arg386His)	Missense	Exon 11	rs1221167717, CM045153	SCV001547908	17	Brazilian, British, Canadian, Chilean, Spanish, Turkish, unknown	Bochernitsan et al., 2018; Moisan et al., 2020; Morrone et al., 2014b; Pintos-Morell et al., 2018; Tomatsu et al., 2004a; Tüysüz et al., 2019	VUS
c.1159G>A	p.(Gly387Ser)	Missense	Exon 11	-	SCV001547909	1	-	This study	VUS
c.1162G>A	p.(Asp388Asn)	Missense	Exon 11	rs373739301, CM042060	SCV001547910	4	Brazilian, Italian, unknown	Bochernitsan et al., 2018; Tomatsu et al., 2004b; Tomatsu et al., 2005	Likely Pathogenic
c.1164C>A	p.(Asp388Glu)	Missense	Exon 11	rs752339162	SCV001547911	2	-	This study	VUS
c.1169T>C	p.(Leu390Pro)	Missense	Exon 11	CM1314339	SCV001547912	1	Chinese	Ye et al., 2013	VUS	cDNA annotation obtained by Back translator (Mutalyzer)
c.1168del	p.(Leu390*)	Nonsense	Exon 11	CD972230	SCV001547913	12	Turkish	Bunge et al., 1997; Khedhiri et al., 2014; Morrone et al., 2014b; Tüysüz et al., 2019	Pathogenic
c.1171A>G	p.(Met391Val)	Missense	Exon 11	rs398123429, CM970603	SCV001547914	47	American Caucasian, British, Canadian, Canadian Caucasian, French, French Canadian, Irish/German/Swedish, unknown	Dung et al., 2013; Moisan et al., 2020; Morrone et al., 2014b; Tomatsu et al., 1995; Tomatsu et al., 2004c; Tomatsu et al., 2005; This study	Pathogenic
c.1175C>T	p.(Ala392Val)	Missense	Exon 11	rs398123430, CM042061	SCV001547915	24	Asian–multiethnic, Caucasian, Chinese, Indian, Italian, unknown	Bidchol et al., 2014; Caciotti et al., 2015; Cozma et al., 2015; He et al., 2013; Morrone et al., 2014b; Tomatsu et al., 2004b; Tomatsu et al., 2005; This study	Pathogenic
c.1176_1178del	p.(Ala393del)	Small inframe deletion/insertion	Exon 11	rs1567519221, CD1314347	SCV001547916	5	Arab, Chinese, Middle Eastern	Morrone et al., 2014b; Ye et al., 2013; This study	VUS
c.1177G>T	p.(Ala393Ser)	Missense	Exon 11	rs2303269	SCV001547917	1	Taiwanese	Chien et al., 2020	Benign
c.1177_1178insT	p.(Ala393Valfs*25)	Small frameshift deletion/insertion	Exon 11	CI023557	SCV001547918	2	Turkish	Terzioglu et al., 2002	Pathogenic	Reported in Terzioglu et al., 2002 as c.1232_1233insT (old annotation)
c.1180A>C	p.(Thr394Pro)	Missense	Exon 11	CM124269	SCV001547919	2	Spanish	Pajares et al., 2012; Pintos-Morell et al., 2018	VUS
c.1183C>G	p.(Leu395Val)	Missense	Exon 11	CM980821	SCV001547920	1	Irish	Yamada et al., 1998	VUS
c.1184T>C	p.(Leu395Pro)	Missense	Exon 11	CM970604	SCV001547921	1	Caucasian	Tomatsu et al., 2005	VUS
c.1188del	p.(Gln397Serfs*44)	Small frameshift deletion/insertion	Exon 11	CD1314346	SCV001547922	1	Chinese	Ye et al., 2013	Likely Pathogenic
c.1192C>G	p.(His398Asp)	Missense	Exon 11	CM041775	SCV001547923	6	Pakistani, unknown	Tomatsu et al., 2004c; Tomatsu et al., 2005	VUS
c.1192del	p.(His398Thrfs*43)	Small frameshift deletion/insertion	Exon 11	-	SCV001547924	2	-	This study	Pathogenic
c.1196del	p.(Lys399Argfs*42)	Small frameshift deletion/insertion	Exon 11	CD137916	SCV001547925	2	Iraqi	Dung et al., 2013	Likely Pathogenic	Erroneously reported as c.1195delA
c.1196A>G	p.(Lys399Arg)	Missense	Exon 11	-	SCV001547926	1	Brazilian	This study	VUS
c.1201C>T	p.(His401Tyr)	Missense	Exon 11	CM054754	SCV001547927	2	Italian	Caciotti et al., 2015; Tomatsu et al., 2005	VUS
c.1209_1210delinsTT	p.(Trp403_Thr404delinsCysSer)	Small inframe deletion/insertion	Exon 11	-	SCV001547928	2	Chinese	He et al., 2013; Ye et al., 2013	VUS
c.1213_1218del	p.(Trp405_Thr406del)	Small inframe deletion/insertion	Exon 11	CD962012	SCV001547929	1	Caucasian	Fukuda et al., 1996a; Li et al., 2019	VUS	Reported in Fukuda et al., 1996b as c.1262del6 (old annotation)
c.1214G>A	p.(Trp405*)	Nonsense	Exon 11	CM1314341	SCV001547930	1	Chinese	Ye et al., 2013	Likely Pathogenic
c.1215G>A	p.(Trp405*)	Nonsense	Exon 11	-	SCV001547931	1	Austrian	Dung et al., 2013	Likely Pathogenic
c.1219A>C	p.(Asn407His)	Missense	Exon 11	rs749578474	SCV001547932	14	American black/American Caucasian, British, Dutch, French, German, Italian, Polish, Portuguese, unknown	Bunge et al., 1997; Caciotti et al., 2015; Dung et al., 2013; Jezela-Stanek et al., 2019; Morrone et al., 2014b; Szklanny et al., 2018; Tomatsu et al., 2005	Likely Pathogenic
c.1221C>G	p.(Asn407Lys)	Missense	Exon 11	-	SCV001547933	2	-	This study	VUS
c.1226G>C	p.(Trp409Ser)	Missense	Exon 11	CM970606	SCV001547934	4	Dutch, unknown	Bunge et al., 1997; Tomatsu et al., 2005	VUS	Reported in cis with c.199C>A [p.(Leu67Met] in Bunge et al., 1997
c.1240C>T	p.(Gln414*)	Nonsense	Exon 11	rs757870208, CM145594	SCV001547935	3	Indian, New Zealander	Bidchol et al., 2014; Morrone et al., 2014b	Pathogenic
c.(1242+1_1243-1)_(1364+1_1365-1)del	-	Large del/ins, complex rearrangement	From intron 11 to intron 12	-	SCV001547936	1	-	This study	Likely Pathogenic	4 kb deletion including exon 12
c.1243-1G>A	-	Splicing	Intron 11	CS971743	SCV001547937	3	French, Korean	Bunge et al., 1997; Lee et al., 2012; Park et al., 2013	Likely Pathogenic
c.1243-1G>C	-	Splicing	Intron 11	CS1310299	SCV001547938	1	Chinese	He et al., 2013	Likely Pathogenic
c.1244G>T	p.(Gly415Val)	Missense	Exon 12	CM145595	SCV001547939	2	Portuguese	Morrone et al., 2014b	VUS
c.1247T>C	p.(Ile416Thr)	Missense	Exon 12	rs142822371, CM145596	SCV001547940	2	Asian–multiethnic	Morrone et al., 2014b	VUS
c.1258C>T	p.(Pro420Ser)	Missense	Exon 12	CM1314337	SCV001547941	1	Chinese	Ye et al., 2013	VUS	cDNA annotation obtained by Back translator (Mutalyzer)
c.1259del	p.(Pro420Leufs*21)	Small frameshift deletion/insertion	Exon 12	CD1410243	SCV001547942	2	Indian	Bidchol et al., 2014	Pathogenic	Erroneously reported as c.1257del [p.Pro420Leufs*440]
c.1259C>G	p.(Pro420Arg)	Missense	Exon 12	CM145597	SCV001547943	4	African, Asian–multiethnic	Morrone et al., 2014b; This study	VUS
c.1261G>A	p.(Gly421Arg)	Missense	Exon 12	-	SCV001547944	1	-	This study	VUS
c.1262G>A	p.(Gly421Glu)	Missense	Exon 12	HM971464	SCV001547945	1	-	Morrone et al., 2014a	VUS
c.1264C>A	p.(Gln422Lys)	Missense	Exon 12	CM105263	SCV001547946	1	Chinese	Wang et al., 2010	VUS
c.1264C>T	p.(Gln422*)	Nonsense	Exon 12	rs1295162107, CM105266	SCV001547947	2	Chinese	Wang et al., 2010	Pathogenic
c.1275del	p.(Val427Serfs*14)	Small frameshift deletion/insertion	Exon 12	CD145618	SCV001547948	1	British	Morrone et al., 2014b	Likely Pathogenic
c.1290_1291del	p.(His430Glnfs*72)	Small frameshift deletion/insertion	Exon 12	CD920861	SCV001547949	5	Japanese	Fukuda et al., 1992; Ogawa et al., 1995	Likely Pathogenic	Reported as 1342delCA (old annotation) in Ogawa et al., 1995
c.1319del	p.(Leu440Argfs*55)	Small frameshift deletion/insertion	Exon 12	rs778286877, CD962013	SCV001547950	5	British, Chinese, Finnish, Irish, unknown	Fukuda et al., 1996a; He et al., 2013; Montaño et al., 2003; Morrone et al., 2014b; Tomatsu et al., 1995; Tomatsu et al., 2005	Pathogenic	Erroneously reported as p.(Leu400Argfs*54) in He et al., 2013
c.1334G>A	p.(Gly445Glu)	Missense	Exon 12	CM1812502	SCV001547951	1	Chinese	Huang et al., 2018	VUS
c.1349A>T	p.(Glu450Val)	Missense	Exon 12	CM950541	SCV001547952	2	Japanese	Ogawa et al., 1995; Tomatsu et al., 2005	VUS
c.1349A>G	p.(Glu450Gly)	Missense	Exon 12	CM1410239	SCV001547953	2	Indian	Bidchol et al., 2014	VUS
c.1354T>A	p.(Phe452Ile)	Missense	Exon 12	rs398123432, CM054753	SCV001547954	7	American, Canadian, Canadian Caucasian, unknown	Dung et al., 2013; Moisan et al., 2020; Tomatsu et al., 2005; This study	VUS
c.1354T>C	p.(Phe452Leu)	Missense	Exon 12	CM105264	SCV001547955	3	Chinese	Wang et al., 2010; Ye et al., 2013	VUS	In Ye et al., 2013 cDNA annotation was not given: it should be c.1354T>C or c.1356C>G or c.1356C>A
c.1355dup	p.(Leu454Profs*49)	Small frameshift deletion/insertion	Exon 12	CI055011	SCV001547956	2	Argentinian, unknown	Tomatsu et al., 2004a; Tomatsu et al., 2005	Likely Pathogenic	Erroneously reported as c.1355_1356insT
c.1361T>C	p.(Leu454Pro)	Missense	Exon 12	CM1314334	SCV001547957	1	Chinese	Ye et al., 2013	VUS	cDNA annotation obtained by Back translator (Mutalyzer)
c.(1364+1_1365-1)_(1482+1_1483-1)del	-	Large del/ins, complex rearrangement	From intron 12 to intron 13	-	SCV001547958	2	Taiwanese	This study	Pathogenic	Exon 13 deletion with unknown boundaries
c.1364+1G>A	-	Splicing	Intron 12	rs773746427, CS971744	SCV001547959	3	German, Malay	Bunge et al., 1997; Leong et al., 2019	Pathogenic
c.1365-1G>A	-	Splicing	Intron 12	CS151952	SCV001547960	2	Italian	Caciotti et al., 2015	Likely Pathogenic
c.1408T>C	p.(Ser470Pro)	Missense	Exon 13	CM054745	SCV001547961	1	American	Tomatsu et al., 2005	VUS
c.1417C>T	p.(Gln473*)	Nonsense	Exon 13	rs118204439, CM950542	SCV001547962	3	Turkish, unknown	Terzioglu et al., 2002; Tomatsu et al., 1995	Pathogenic	Reported in Terzioglu et al., 2002 as c.1472C>T (old annotation)
c.1420C>T	p.(Gln474*)	Nonsense	Exon 13	-	SCV001547963	2	African	This study	Pathogenic
c.1423C>A	p.(His475Asn)	Missense	Exon 13	rs749297663	SCV001547964	1	Brazilian	This study	VUS
c.1427A>C	p.(Gln476Pro)	Missense	Exon 13	CM162434	SCV001547965	2	Polish	Jezela-Stanek et al., 2019	VUS
c.1429_1455del	p.(Glu477_Gln485del)	Small inframe deletion/insertion	Exon 13	CG145623	SCV001547966	2	Middle Eastern	Morrone et al., 2014b	VUS
c.1438G>T	p.(Val480Phe)	Missense	Exon 13	rs151296605, CM151943	SCV001547967	4	Italian	Caciotti et al., 2015	Likely benign
c.1447C>T	p.(Gln483*)	Nonsense	Exon 13	-	SCV001547968	1	German	This study	Likely Pathogenic
c.1450C>T	p.(Pro484Ser)	Missense	Exon 13	rs1204485789, CM054750	SCV001547969	3	Japanese, unknown	Montaño et al., 2007; Tomatsu et al., 2005	VUS
c.1451C>T	p.(Pro484Leu)	Missense	Exon 13	CM1812504	SCV001547970	1	Chinese	Huang et al., 2018	VUS
c.1460A>G	p.(Asn487Ser)	Missense	Exon 13	rs118204440, CM950543	SCV001547971	1	-	Tomatsu et al., 1995	VUS
c.1460A>T	p.(Asn487Ile)	Missense	Exon 13	CM151946	SCV001547972	2	Italian	Caciotti et al., 2015	VUS
c.1461C>A	p.(Asn487Lys)	Missense	Exon 13	-	SCV001547973	1	-	This study	VUS
c.1462G>A	p.(Val488Met)	Missense	Exon 13	rs78127134, CM950544	SCV001547974	3	Chinese, Kazakh	Tulebayeva et al., 2020; Xie et al., 2019	Benign
c.1474G>A	p.(Ala492Thr)	Missense	Exon 13	rs760300454, CM145598	SCV001547975	7	Arab, Middle Eastern, unknown	Morrone et al., 2014b; This study	VUS
c.1480A>G	p.(Met494Val)	Missense	Exon 13	rs1401175486, CM970607	SCV001547976	10	Canadian, Canadian Caucasian, Caucasian, Italian, Turkish	Bunge et al., 1997; Caciotti et al., 2015; Dung et al., 2013; Moisan et al., 2020; Morrone et al., 2014b; This study	VUS
c.1482+1G>A	-	Splicing	Intron 13	CS156582	SCV001547977	2	-	Cozma et al., 2015	VUS
c.1482+5G>A	-	Intronic, 5'UTR and 3'UTR	Intron 13	CS162435	SCV001547978	4	Polish	Jezela-Stanek et al., 2019	VUS
c.1483-15A>G	-	Intronic, 5'UTR and 3'UTR	Intron 13	rs1461992033	SCV001547979	1	-	This study	VUS
c.1483-2A>G	-	Splicing	Intron 13	-	SCV001547980	1	Taiwanese	This study	Likely Pathogenic
c.1483-1G>C	-	Splicing	Intron 13	rs1223848239, CS196760	SCV001547981	4	Turkish	Tüysüz et al., 2019	Likely Pathogenic
c.1483-1G>A	-	Splicing	Intron 13	CS1210383	SCV001547982	1	-	Whybra et al., 2012	Likely Pathogenic
c.1483A>T	p.(Asn495Tyr)	Missense	Exon 14	rs1404888504, CM124270	SCV001547983	1	Spanish	Pajares et al., 2012	VUS
c.1485C>G	p.(Asn495Lys)	Missense	Exon 14	rs886039377, CM137907	SCV001547984	8	American Caucasian, Arab, Canadian Caucasian, Italian, Middle Eastern, unknown	Caciotti et al., 2015; Dung et al., 2013; Morrone et al., 2014b; This study	VUS
c.1492C>T	p.(Pro498Ser)	Missense	Exon 14	rs1454253268	SCV001547985	1	-	This study	VUS
c.1493C>T	p.(Pro498Leu)	Missense	Exon 14	rs1597515555, CM156583	SCV001547986	9	Brazilian, unknown	Cozma et al., 2015; This study	VUS
c.1496C>T	p.(Pro499Leu)	Missense	Exon 14	rs542835085, CM156584	SCV001547987	2	Taiwanese	Chien et al., 2020; This study	VUS
c.1498G>A	p.(Gly500Ser)	Missense	Exon 14	rs1303492021, CM145599	SCV001547988	2	Moroccan	Morrone et al., 2014b	VUS
c.1498G>T	p.(Gly500Cys)	Missense	Exon 14	CM190917	SCV001547989	2	Argentinian, Chinese	Xie et al., 2019; This study	VUS
c.1502G>C	p.(Cys501Ser)	Missense	Exon 14	CM1410240	SCV001547990	2	Indian	Bidchol et al., 2014	VUS
c.1507_1508del	p.(Lys503Valfs*226)	Small frameshift deletion/insertion	Exon 14	rs753053516, CD151956	SCV001547991	1	Italian	Caciotti et al., 2015	Likely Pathogenic
c.1519T>C	p.(Cys507Arg)	Missense	Exon 14	rs1567509070, CM151944	SCV001547992	10	Caucasian, Italian, unknown	Caciotti et al., 2015; Zanetti et al., 2019; This study	VUS
c.1520G>T	p.(Cys507Phe)	Missense	Exon 14	rs398123433, CM145601	SCV001547993	8	African, Hispanic, unknown	Morrone et al., 2014b; Zanetti et al., 2019; This study	VUS
c.1523T>C	p.(Leu508Pro)	Missense	Exon 14	CM1910605	SCV001547994	1	Malay	Leong et al., 2019	VUS
c.1558T>C	p.(Trp520Arg)	Missense	Exon 14	rs398123434	SCV001547995	4	Arab	This study	VUS
c.1559G>A	p.(Trp520*)	Nonsense	Exon 14	rs372893383, CM145602	SCV001547996	3	British, Polish, unknown	Jezela-Stanek et al., 2019; Morrone et al., 2014b; This study	Likely Pathogenic
c.1560G>A	p.(Trp520*)	Nonsense	Exon 14	CM1310297	SCV001547997	1	Chinese	He et al., 2013	VUS
Not given (c.1559G>A^1560G>A)	p.(Trp520*)	Nonsense	Exon 14	-		1	Polish	Szklanny et al., 2018	VUS
c.1567T>G	p.(*523Gluext*92)	Stoploss	Exon 14	rs1348149236	SCV001547998	13	Chinese, Taiwanese, unknown	Chien et al., 2020; Dung et al., 2013; He et al., 2013; Xie et al., 2019; Zhao et al., 2011; This study	Likely Pathogenic
c.1567T>C	p.(*523Glnext*92)	Stoploss	Exon 14	-	SCV001547999	1	Caucasian	This study	VUS
c.1568A>G	p.(*523Trpext*92)	Stoploss	Exon 14	-	SCV001548000	2	Korean	Lee et al., 2012	VUS
c.*3C>G	-	Intronic, 5'UTR and 3'UTR	3'UTR	rs77826920	SCV001548001	1	Brazilian, British, Indian, Irish, Sri Lankan, Taiwanese, unknown	This study	VUS
NC_000016.10:g.88779266_88827672del	Large deletion	Large del/ins, complex rearrangement	From intron 9 to exon 14	CG151958	SCV001548002	1	Italian	Caciotti et al., 2015	Likely Pathogenic	Previously reported on hg 19 genome assembly as g.chr16:88845645_88894051del48496. 48 kb deletion from intron 9 to exon 14 of GALNS gene, including also APRT and CDT1 genes and part of PIEZ01 gene
NC_000016.10:g.88770428_88832724del	Large deletion	Large del/ins, complex rearrangement	From intron 8 to exon 14	CG151959	SCV001548003	1	Italian	Caciotti et al., 2015	Pathogenic	Previously reported on hg 19 genome assembly as g.chr16:88836836_88899132del62296. 62 kb large deletion from intron 8 to exon 14 of GALNS gene, including also APRT and CDT1 genes and part of PIEZ01 gene
NC_000016.10:g.(?_88813734)_(88856758_?)del	Large deletion	Large del/ins, complex rearrangement	From exon 1 to exon 14	CG963079	SCV001548004	2	Japanese	Fukuda et al., 1996b; Ogawa et al., 1995	Pathogenic	3 Mb deletion including the entire GALNS gene and APRT gene
NC_000016.10:g.(88810557_88811549)_(88841972_88842705)del	Large deletion	Large del/ins, complex rearrangement	From intron 2 to exon 14	CG994926	SCV001548005	2	Czech	Wang et al., 1999	Pathogenic	100 kb deletion from intron 2 of GALNS gene to intron 2 of APRT gene
NC_000016.10:g.(?_88813734)_(88841972_88842705)del	Large deletion	Large del/ins, complex rearrangement	From exon 3 to exon 14	CG1826135 (Sun et al., 2018); CG162894 (Alshuaibi et al., 2016 Abstract)	SCV001548006	2	-	Alshuaibi et al., 2016; Sun et al., 2018	Pathogenic	20 kb deletion including exons 3–14 of GALNS gene and probably part of APRT gene. This deletion is reported with two different accession numbers in HGMD 2020.1
† Full citations are available in supplementary file S3
NCBI reference sequences: NM_000512.5 for the GALNS gene and NP_000503.1 for the GALNS protein (if not differently specified)

## Sheet: TabS3_MisreportedVariants
Table S3. Misreported variants
Paper annotation		Correct annotation		References†	Comments
Nucleotide alteration	Predicted effect on protein	Nucleotide alteration	Predicted effect on protein
c.120_121ins158	p.(Asp40fs*20)	c.120_121ins(158)	Not predictable	Tomatsu et al., 2005	As the inserted sequence is not provided in the paper, it is not possible to predict the protein alteration
c.196G>A	p.(Gly66Arg)	c.196G>C	p.(Gly66Arg)	Laradi et al., 2006; Morrone et al., 2014a	cDNA annotation was corrected
c.209_220del	p.(Asn71_Ser74delinsThr)	c.210_221del	p.(Asn71_Ser74del)	Tomatsu et al., 2005	cDNA annotation was reported according to the HGVS nomenclature and protein annotation was corrected
c.287G>C	p.(Gly66Arg)	c.196G>C	p.(Gly66Arg)	Chkioua et al., 2016	cDNA annotation was corrected
c.341C>T	p.(Ala85Thr)	c.253G>A	p.(Ala85Thr)	Chkioua et al., 2016	cDNA annotation was corrected
c.404_422del	-	c.405_422+1del	-	Moisan et al., 2020	cDNA annotation was reported according to the HGVS nomenclature
c.422+2_422+3insT	-	c.422+2dup	-	Dũng et al., 2013	cDNA annotation was reported according to the HGVS nomenclature
c.501insT	p.(Gly168Trpfs*3)	c.501dup	p.(Gly168Trpfs*4)	Bunge et al., 1997	cDNA annotation was reported according to the HGVS nomenclature and protein annotation was corrected
Not given	p.(His238His)	Not given (c.714C>T^A^G)	p.(Pro238Pro)	Pintos-Morell et al., 2018	Protein annotation was corrected and cDNA annotation was predicted by Back Translator (Mutalyzer)
c.833_859del27	p.(Ala277_Asn288del)	c.841_867del	p.(Thr281_Asn289del)	Bunge et al., 1997; Fukuda et al., 1996a; Morrone et al., 2014b; Tomatsu et al., 1995; Tomatsu et al., 2005	cDNA annotation was reported according to the HGVS nomenclature and protein annotation was corrected
c.850_852delTTC	p.(Phe284del)	c.853_855del	p.(Phe285del)	Caciotti et al., 2015; Chistiakov et al., 2014; Dũng et al., 2013; Lee et al., 2012; Tapiero-Rodriguez et al., 2018; Tomatsu et al., 2004b	cDNA annotation was reported according to the HGVS nomenclature and protein annotation was corrected
c.1019G>A	p.(Gly340Asn)	c.1019G>A	p.(Gly340Asp)	Morrone et al., 2014a	Amino acid annotation was corrected
c.1028T>G	p.(Met343Arg)	c.1027A>T	p.(Met343Leu)	Ogawa et al., 1995	The correct annotation was predicted from the codon change reported in Ogawa et al., 1995
c.1082G>T	p.(Arg361Gly)	c.1082G>T	p.(Arg361Met)	Bunge et al., 1997; Tomatsu et al., 2004c	Protein annotation was corrected
c.1195delA	p.(Lys399fs*41)	c.1196del	p.(Lys399Argfs*42)	Dũng et al., 2013	cDNA annotation was reported according to the HGVS nomenclature and protein annotation was corrected
c.1355_13+A4:A1956insT	p.(Phe452fs*42)	c.1355dup	p.(Leu454Profs*49)	Tomatsu et al., 2004a	cDNA annotation was reported according to the HGVS nomenclature and protein annotation was corrected
Not given	p.(Pro781Leufs*9)	Not amendable	Not amendable	Pintos-Morell et al., 2018	The protein annotation is not correct but it is not possible to amend it
† Full citations are available in supplementary file S3
NCBI reference sequences: NM_000512.5 for the GALNS gene and NP_000503.1 for the GALNS protein

## Sheet: TabS4_GenotypesLiterature
Table S4. List of reported GALNS genotypes from patients with Morquio A since the previous 2014 update
Progressive number	Article patient ID (when available)	Allele 1		Allele 2		Zygosity (Ho=homozygosis; Ht=heterozygosis; 1=one allele; other)	Reported phenotype	Reported country/ ethnicity	Sex	Parental consanguinity	Reference†	Comments
		Nucleotide alteration	Predicted effect on protein	Nucleotide alteration	Predicted effect on protein
1	-	NC_000016.10:g.(88810557_88811549)_(88841972_88842705)del	-	NC_000016.10:g.(88810557_88811549)_(88841972_88842705)del	-	Ho	-	-	M	-	Wang et al., 1999	100 kb deletion (from intron 2 of GALNS gene to intron 2 of APRT gene)
2	Case II	c.463G>A	p.(Gly155Arg)	c.1483-1G>A	-	Ht	-	-	-	-	Whybra et al., 2012
3	-	c.611A>C	p.(Asn204Thr)	c.611A>C	p.(Asn204Thr)	Ho	Severe	Indian	F	-	Bidchol et al., 2014
4	-	c.245C>T	p.(Ser82Leu)	c.245C>T	p.(Ser82Leu)	Ho	Severe	Indian	F	Yes	Bidchol et al., 2014
5	-	c.860C>T	p.(Ser287Leu)	c.860C>T	p.(Ser287Leu)	Ho	-	Indian	F	-	Bidchol et al., 2014
6	-	c.95A>C	p.(Asn32Thr)	c.95A>C	p.(Asn32Thr)	Ho	Severe	Indian	F	No	Bidchol et al., 2014
7	-	c.1502G>C	p.(Cys501Ser)	c.1502G>C	p.(Cys501Ser)	Ho	Severe	Indian	F	Yes	Bidchol et al., 2014
8	-	c.1349A>G	p.(Glu450Gly)	c.1349A>G	p.(Glu450Gly)	Ho	Severe	Indian	M	Yes	Bidchol et al., 2014
9	-	c.95A>C	p.(Asn32Thr)	c.95A>C	p.(Asn32Thr)	Ho	Severe	Indian	M	No	Bidchol et al., 2014
10	-	c.871G>T	p.(Ala291Ser)	c.1003-3C>G	-	Ht	Severe	Indian	M	No	Bidchol et al., 2014
11	-	c.1156C>A	p.(Arg386Ser)	c.1003-3C>G	-	Ht	Attenuated	Indian	F	No	Bidchol et al., 2014
12	-	c.1003-3C>G	-	c.1003-3C>G	-	Ho	Attenuated	Indian	M	Yes	Bidchol et al., 2014
13	-	c.752G>A	p.(Arg251Gln)	c.871G>T	p.(Ala291Ser)	Ht	Attenuated	Indian	F	No	Bidchol et al., 2014
14	-	c.604del	p.(Glu202Lysfs*117)	c.604del	p.(Glu202Lysfs*117)	Ho	Severe	Indian	F	Yes	Bidchol et al., 2014
15	-	c.562G>A	p.(Gly188Ser)	c.562G>A	p.(Gly188Ser)	Ho	Severe	Indian	M	Yes	Bidchol et al., 2014
16	-	c.871G>T	p.(Ala291Ser)	c.871G>T	p.(Ala291Ser)	Ho	Severe	Indian	M	No	Bidchol et al., 2014
17	-	c.120+1G>C	-	c.120+1G>C	-	Ho	Severe	Indian	F	Yes	Bidchol et al., 2014
18	-	c.611A>C	p.(Asn204Thr)	c.611A>C	p.(Asn204Thr)	Ho	Severe	Indian	M	Yes	Bidchol et al., 2014
19	-	c.752G>A	p.(Arg251Gln)	c.1003-3C>G	-	Ht	Severe	Indian	M	No	Bidchol et al., 2014
20	-	c.949G>C	p.(Gly317Arg)	c.949G>C	p.(Gly317Arg)	Ho	Severe	Indian	M	Yes	Bidchol et al., 2014
21	-	c.647T>C	p.(Phe216Ser)	c.860C>T	p.(Ser287Leu)	Ht	Severe	Indian	F	No	Bidchol et al., 2014
22	-	c.1240C>T	p.(Gln414*)	c.1240C>T	p.(Gln414*)	Ho	Severe	Indian	M	No	Bidchol et al., 2014
23	-	c.571T>G	p.(Tyr191Asp)	c.571T>G	p.(Tyr191Asp)	Ho	Severe	Indian	F	No	Bidchol et al., 2014
24	-	c.860C>T	p.(Ser287Leu)	c.860C>T	p.(Ser287Leu)	Ho	Severe	Indian	F	No	Bidchol et al., 2014
25	-	c.235T>C	p.(Cys79Arg)	c.235T>C	p.(Cys79Arg)	Ho	-	Indian	F	-	Bidchol et al., 2014
26	-	c.235T>C	p.(Cys79Arg)	c.235T>C	p.(Cys79Arg)	Ho	Severe	Indian	F	Yes	Bidchol et al., 2014
27	-	c.690G>T	p.(Trp230Cys)	c.1003-3C>G	-	Ht	Attenuated	Indian	F	No	Bidchol et al., 2014
28	-	c.860C>T	p.(Ser287Leu)	c.860C>T	p.(Ser287Leu)	Ho	Severe	Indian	M	Yes	Bidchol et al., 2014
29	-	c.245C>T	p.(Ser82Leu)	c.245C>T	p.(Ser82Leu)	Ho	-	Indian	M	Yes	Bidchol et al., 2014
30	-	c.425A>C	p.(His142Pro)	c.1175C>T	p.(Ala392Val)	Ht	-	Indian	M	No	Bidchol et al., 2014
31	-	c.107T>G	p.(Leu36Arg)	c.107T>G	p.(Leu36Arg)	Ho	-	Indian	M	No	Bidchol et al., 2014
32	-	c.257T>C	p.(Leu86Pro)	c.257T>C	p.(Leu86Pro)	Ho	-	Indian	F	No	Bidchol et al., 2014
33	-	c.346G>A	p.(Gly116Ser)	c.346G>A	p.(Gly116Ser)	Ho	-	Indian	M	Yes	Bidchol et al., 2014
34	-	c.452C>T	p.(Pro151Leu)	c.452C>T	p.(Pro151Leu)	Ho	-	Indian	M	Yes	Bidchol et al., 2014
35	-	c.3G>A	p.(Met1?)	c.3G>A	p.(Met1?)	Ho	Severe	Indian	F	Yes	Bidchol et al., 2014
36	-	c.1175C>T	p.(Ala392Val)	c.1175C>T	p.(Ala392Val)	Ho	Severe	Indian	F	Yes	Bidchol et al., 2014
37	-	c.608C>T	p.(Ala203Val)	c.608C>T	p.(Ala203Val)	Ho	Severe	Indian	F	Yes	Bidchol et al., 2014
38	-	c.938C>T	p.(Thr313Met)	c.938C>T	p.(Thr313Met)	Ho	Severe	Indian	F	No	Bidchol et al., 2014
39	-	c.107T>G	p.(Leu36Arg)	c.107T>G	p.(Leu36Arg)	Ho	-	Indian	M	No	Bidchol et al., 2014
40	-	c.229C>T	p.(Pro77Ser)	c.986A>C	p.(His329Pro)	Ht	Severe	Indian	M	No	Bidchol et al., 2014
41	-	c.647T>C	p.(Phe216Ser)	c.647T>C	p.(Phe216Ser)	Ho	-	Indian	F	-	Bidchol et al., 2014
42	-	c.608C>T	p.(Ala203Val)	c.608C>T	p.(Ala203Val)	Ho	-	Indian	F	No	Bidchol et al., 2014
43	-	c.1175C>T	p.(Ala392Val)	c.1175C>T	p.(Ala392Val)	Ho	Severe	Indian	M	Yes	Bidchol et al., 2014
44	-	c.95A>C	p.(Asn32Thr)	c.752G>A	p.(Arg251Gln)	Ht	Attenuated	Indian	F	No	Bidchol et al., 2014
45	-	c.871G>T	p.(Ala291Ser)	c.871G>T	p.(Ala291Ser)	Ho	-	Indian	F	-	Bidchol et al., 2014
46	-	c.155C>T	p.(Pro52Leu)	c.155C>T	p.(Pro52Leu)	Ho	Severe	Indian	M	No	Bidchol et al., 2014
47	-	c.155C>T	p.(Pro52Leu)	c.155C>T	p.(Pro52Leu)	Ho	Severe	Indian	M	No	Bidchol et al., 2014
48	-	c.244T>C	p.(Ser82Pro)	c.244T>C	p.(Ser82Pro)	Ho	-	Indian	M	-	Bidchol et al., 2014
49	-	c.871G>A	p.(Ala291Thr)	c.871G>A	p.(Ala291Thr)	Ho	-	Indian	M	Yes	Bidchol et al., 2014
50	-	c.860C>T	p.(Ser287Leu)	c.860C>T	p.(Ser287Leu)	Ho	-	Indian	M	-	Bidchol et al., 2014
51	-	c.871G>T	p.(Ala291Ser)	c.871G>T	p.(Ala291Ser)	Ho	-	Indian	F	-	Bidchol et al., 2014
52	-	c.647T>C	p.(Phe216Ser)	c.860C>T	p.(Ser287Leu)	Ht	-	Indian	F	No	Bidchol et al., 2014
53	-	c.689G>A	p.(Trp230*)	c.689G>A	p.(Trp230*)	Ho	-	Indian	M	-	Bidchol et al., 2014
54	-	c.1139+1G>A	-	c.1139+1G>A	-	Ho	-	Indian	M	No	Bidchol et al., 2014
55	-	c.752G>A	p.(Arg251Gln)	c.1003-3C>G	-	Ht	Attenuated	Indian	M	No	Bidchol et al., 2014
56	-	c.268C>T	p.(Arg90Trp)	c.268C>T	p.(Arg90Trp)	Ho	Severe	Indian	F	Yes	Bidchol et al., 2014
57	-	c.3G>A	p.(Met1?)	c.452C>T	p.(Pro151Leu)	Ht	Severe	Indian	M	No	Bidchol et al., 2014
58	-	c.1259del	p.(Pro420Leufs*21)	c.1259del	p.(Pro420Leufs*21)	Ho	Severe	Indian	M	Yes	Bidchol et al., 2014	Erroneously reported as c.1257del [p.Pro420Leufs*440]
59	-	c.647T>C	p.(Phe216Ser)	c.647T>C	p.(Phe216Ser)	Ho	Severe	Indian	F	Yes	Bidchol et al., 2014
60	-	c.647T>C	p.(Phe216Ser)	c.647T>C	p.(Phe216Ser)	Ho	-	Indian	F	-	Bidchol et al., 2014
61	-	c.463G>A	p.(Gly155Arg)	c.463G>A	p.(Gly155Arg)	Ho	-	Indian	F	-	Bidchol et al., 2014
62	-	c.1175C>T	p.(Ala392Val)	c.1175C>T	p.(Ala392Val)	Ho	Severe	Indian	M	No	Bidchol et al., 2014
63	-	c.860C>T	p.(Ser287Leu)	c.860C>T	p.(Ser287Leu)	Ho	Severe	Indian	F	Yes	Bidchol et al., 2014
64	-	c.235T>C	p.(Cys79Arg)	c.235T>C	p.(Cys79Arg)	Ho	Severe	Indian	M	Yes	Bidchol et al., 2014
65	-	c.415G>A	p.(Gly139Ser)	c.415G>A	p.(Gly139Ser)	Ho	Severe	Indian	F	No	Bidchol et al., 2014
66	-	c.647T>C	p.(Phe216Ser)	c.647T>C	p.(Phe216Ser)	Ho	Severe	Indian	M	Yes	Bidchol et al., 2014
67	-	c.697G>A	p.(Asp233Asn)	c.697G>A	p.(Asp233Asn)	Ho	Severe	Indian	M	No	Bidchol et al., 2014
68	-	c.3G>A	p.(Met1?)	c.3G>A	p.(Met1?)	Ho	-	Indian	F	Yes	Bidchol et al., 2014
69	-	c.95A>C	p.(Asn32Thr)	c.95A>C	p.(Asn32Thr)	Ho	Severe	Indian	F	Yes	Bidchol et al., 2014
70	-	c.95A>C	p.(Asn32Thr)	c.95A>C	p.(Asn32Thr)	Ho	Severe	Indian	M	No	Bidchol et al., 2014
71	-	c.719A>G	p.(Tyr240Cys)	c.719A>G	p.(Tyr240Cys)	Ho	-	Russian	-	-	Chistiakov et al., 2014
72	-	c.853_855del	p.(Phe285del)	c.853_855del	p.(Phe285del)	Ho	-	Russian	-	-	Chistiakov et al., 2014
73	-	c.853_855del	p.(Phe285del)	c.853_855del	p.(Phe285del)	Ho	-	Russian	-	-	Chistiakov et al., 2014
74	-	c.1168del	p.(Leu390*)	c.1168del	p.(Leu390*)	Ho	Severe	Turkish	F	1st degree	Khedhiri et al., 2014
75	-	c.421T>A	p.(Trp141Arg)	c.421T>A	p.(Trp141Arg)	Ho	Severe	Turkish	F	Parents far related from a small village	Khedhiri et al., 2014
76	12DG2624	c.346G>A	p.(Gly116Ser)	c.346G>A	p.(Gly116Ser)	Ho	-	Arab	F	Yes	Aldeeri et al., 2014	Sibling of patient 77
77	-	c.346G>A	p.(Gly116Ser)	c.346G>A	p.(Gly116Ser)	Ho	-	Arab	M	Yes	Aldeeri et al., 2014	Sibling of patient 76
78	-	c.542A>G	p.(Tyr181Cys)	c.542A>G	p.(Tyr181Cys)	Ho	Severe	Iranian	M	3rd degree	Seyedhassani et al., 2015
79	1	c.860C>T	p.(Ser287Leu)	c.1365-1G>A	-	Ht	Severe	Italian	M	No	Caciotti et al., 2015
80	2	c.424C>A	p.(His142Asn)	c.1201C>T	p.(His401Tyr)	Ht	Severe	Italian	M	No	Caciotti et al., 2015
81	3	c.239C>T	p.(Ser80Leu)	c.853_855del	p.(Phe285del)	Ht	Severe	Italian	F	No	Caciotti et al., 2015
82	4	c.1438G>T	p.(Val480Phe)	c.1438G>T	p.(Val480Phe)	Ho	Severe	Italian	M	No	Caciotti et al., 2015	Twin of patient 83
83	5	c.1438G>T	p.(Val480Phe)	c.1438G>T	p.(Val480Phe)	Ho	Severe	Italian	M	No	Caciotti et al., 2015	Twin of patient 82
84	6	c.29G>A	p.(Trp10*)	c.29G>A	p.(Trp10*)	Ho	Severe	Italian	M	No	Caciotti et al., 2015
85	7	c.268C>T	p.(Arg90Trp)	c.245-11C>G	-	Ht	Severe	Italian	M	No	Caciotti et al., 2015
86	8	c.29G>A	p.(Trp10*)	c.1519T>C	p.(Cys507Arg)	Ht	Severe	Italian	F	No	Caciotti et al., 2015
87	9	c.1156C>T	p.(Arg386Cys)	c.1480A>G	p.(Met494Val)	Ht	Severe	Italian	F	No	Caciotti et al., 2015
88	10	c.1156C>T	p.(Arg386Cys)	c.1480A>G	p.(Met494Val)	Ht	Severe	Italian	F	No	Caciotti et al., 2015
89	11	c.319G>A	p.(Ala107Thr)	c.853_855del	p.(Phe285del)	Ht	Severe	Italian	M	No	Caciotti et al., 2015
90	12	c.1A>G	p.(Met1?)	c.1156C>T	p.(Arg386Cys)	Ht	Severe	Italian	M	No	Caciotti et al., 2015
91	13	c.631C>T	p.(Gln211*)	c.1120C>T	p.(Gln374*)	Ht	Severe	Italian	F	No	Caciotti et al., 2015
92	14	c.29G>A	p.(Trp10*)	c.853_855del	p.(Phe285del)	Ht	Severe	Italian	F	No	Caciotti et al., 2015	2nd cousin of patient 93
93	15	c.29G>A	p.(Trp10*)	c.448C>T	p.(His150Tyr)	Ht	Mild	Italian	F	No	Caciotti et al., 2015	2nd cousin of patient 92
94	16	c.1485C>G	p.(Asn495Lys)	g.chr16:88845645_88894051del48496	-	Ht	Severe	Italian	F	No	Caciotti et al., 2015
95	17	c.1219A>C	p.(Asn407His)	c.1507_1508del	p.(Lys503Valfs*226)	Ht	Intermediate	Italian	F	No	Caciotti et al., 2015
96	18	c.107T>G	p.(Leu36Arg)	c.107T>G	p.(Leu36Arg)	Ho	Severe	Italian	F	1st cousins	Caciotti et al., 2015
97	19	c.463G>A	p.(Gly155Arg)	-	-	1	Mild	Italian	F	No	Caciotti et al., 2015
98	20	c.1058C>A	p.(Ala353Glu)	c.1175C>T	p.(Ala392Val)	Ht	Severe	Italian	M	No	Caciotti et al., 2015
99	21	c.631C>T	p.(Gln211*)	c.1480A>G	p.(Met494Val)	Ht	Severe	Italian	M	No	Caciotti et al., 2015
100	22	c.899-1G>C	-	c.899-1G>C	-	Ho	Severe	Italian	M	Yes	Caciotti et al., 2015
101	23	c.1460A>T	p.(Asn487Ile)	c.1460A>T	p.(Asn487Ile)	Ho	Severe	Italian	F	No	Caciotti et al., 2015
102	24	c.1156C>T	p.(Arg386Cys)	-	-	1	Severe	Italian	F	No	Caciotti et al., 2015
103	25	c.29G>A	p.(Trp10*)	c.950G>A	p.(Gly317Glu)	Ht	Severe	Italian	F	No	Caciotti et al., 2015
104	26	c.824T>C	p.(Leu275Pro)	c.1519T>C	p.(Cys507Arg)	Ht	Mild	Italian	F	No	Caciotti et al., 2015
105	27	c.1519T>C	p.(Cys507Arg)	c.1519T>C	p.(Cys507Arg)	Ho	Severe	Italian	M	No	Caciotti et al., 2015
106	28	c.374C>T	p.(Pro125Leu)	c.374C>T	p.(Pro125Leu)	Ho	Severe	Italian	F	No	Caciotti et al., 2015
107	29	c.426T>A	p.(His142Gln)	c.245-11C>G	-	Ht	Severe	Italian	F	No	Caciotti et al., 2015
108	30	c.1043C>A	p.(Thr348Asn)	c.1043C>A	p.(Thr348Asn)	Ho	Severe	Italian	F	No	Caciotti et al., 2015
109	31	c.425A>T	p.(His142Leu)	c.860C>T	p.(Ser287Leu)	Ht	Intermediate	Greek	F	No	Caciotti et al., 2015	Sibling of patient 111
110	32	c.425A>T	p.(His142Leu)	c.860C>T	p.(Ser287Leu)	Ht	Intermediate	Greek	F	No	Caciotti et al., 2015	Sibling of patient 110
111	33	c.346G>A	p.(Gly116Ser)	g.chr16:88836836_88899132del62296.	-	Ht	Severe	Italian	M	-	Caciotti et al., 2015
112	34	c.280C>T	p.(Arg94Cys)	c.1365-1G>A	-	Ht	Severe	Italian	M	No	Caciotti et al., 2015
113	35	c.29G>A	p.(Trp10*)	c.978G>A	p.(Trp326*)	Ht	Severe	Italian	M	No	Caciotti et al., 2015
114	36	c.1519T>C	p.(Cys507Arg)	c.1519T>C	p.(Cys507Arg)	Ho	Severe	Italian	F	-	Caciotti et al., 2015
115	37	c.29G>A	p.(Trp10*)	c.29G>A	p.(Trp10*)	Ho	Severe	Italian	F	-	Caciotti et al., 2015
116	1	c.759-3C>G	-	c.759-3C>G	-	Ho	-	-	F	-	Cozma et al., 2015
117	2	c.934A>G	p.(Thr312Ala)	c.934A>G	p.(Thr312Ala)	Ho	-	-	M	-	Cozma et al., 2015
118	3	c.542A>G	p.(Tyr181Cys)	c.542A>G	p.(Tyr181Cys)	Ho	-	-	M	-	Cozma et al., 2015
119	4	c.148G>A	p.(Gly50Arg)	c.148G>A	p.(Gly50Arg)	Ho	-	-	M	-	Cozma et al., 2015
120	5	c.1482+1G>A	-	c.1482+1G>A	-	Ho	-	-	M	-	Cozma et al., 2015
121	6	c.1493C>T	p.(Pro498Leu)	c.1493C>T	p.(Pro498Leu)	Ho	-	-	M	-	Cozma et al., 2015
122	7	c.1019G>A	p.(Gly340Asp)	c.1019G>A	p.(Gly340Asp)	Ho	-	-	F	-	Cozma et al., 2015
123	8	c.1019G>A	p.(Gly340Asp)	c.1019G>A	p.(Gly340Asp)	Ho	-	-	F	-	Cozma et al., 2015
124	9	c.1493C>T	p.(Pro498Leu)	c.1493C>T	p.(Pro498Leu)	Ho	-	-	M	-	Cozma et al., 2015
125	10	c.319G>A	p.(Ala107Thr)	c.319G>A	p.(Ala107Thr)	Ho	-	-	M	-	Cozma et al., 2015
126	11	c.298A>C	p.(Thr100Pro)	c.298A>C	p.(Thr100Pro)	Ho	-	-	F	-	Cozma et al., 2015
127	12	c.1019G>A	p.(Gly340Asp)	c.1019G>A	p.(Gly340Asp)	Ho	-	-	F	-	Cozma et al., 2015
128	13	c.535C>T	p.(Pro179Ser)	c.535C>T	p.(Pro179Ser)	Ho	-	-	M	-	Cozma et al., 2015
129	14	c.535C>T	p.(Pro179Ser)	c.535C>T	p.(Pro179Ser)	Ho	-	-	M	-	Cozma et al., 2015
130	15	c.1493C>T	p.(Pro498Leu)	c.1493C>T	p.(Pro498Leu)	Ho	-	-	M	-	Cozma et al., 2015
131	16	c.1493C>T	p.(Pro498Leu)	c.1493C>T	p.(Pro498Leu)	Ho	-	-	M	-	Cozma et al., 2015
132	17	c.85C>T	p.(Gln29*)	c.85C>T	p.(Gln29*)	Ho	-	-	M	-	Cozma et al., 2015
133	18	c.934A>G	p.(Thr312Ala)	c.934A>G	p.(Thr312Ala)	Ho	-	-	F	-	Cozma et al., 2015
134	19	c.1175C>T	p.(Ala392Val)	c.1175C>T	p.(Ala392Val)	Ho	-	-	F	-	Cozma et al., 2015
135	20	c.466T>C	p.(Phe156Leu)	c.466T>C	p.(Phe156Leu)	Ho	-	-	M	-	Cozma et al., 2015
136	21	c.860C>T	p.(Ser287Leu)	c.1156C>T	p.(Arg386Cys)	Ht	-	-	M	-	Cozma et al., 2015
137	22	c.860C>T	p.(Ser287Leu)	c.1156C>T	p.(Arg386Cys)	Ht	-	-	M	-	Cozma et al., 2015
138	23	c.115G>T	p.(Asp39Tyr)	c.611A>C	p.(Asn204Thr)	Other	-	-	M	-	Cozma et al., 2015	Segregation of the 3 variants in the two alleles is not available
				c.676T>C	p.(Phe226Leu)
139	24	c.115G>T	p.(Asp39Tyr)	c.611A>C	p.(Asn204Thr)	Other	-	-	F	-	Cozma et al., 2015	Segregation of the 3 variants in the two alleles is not available
				c.676T>C	p.(Phe226Leu)		-	-	-	-
140	SGP2014–5253–1	c.346G>A	p.(Gly116Ser)	c.346G>A	p.(Gly116Ser)	Ho	-	Arab	-	-	Saudi Mendeliome Group, 2015
141	1	c.120+1G>A	-	c.120+1G>A	-	Ho	Severe	Tunisian	M	1st cousins	Chkioua et al., 2016
142	2	c.120+1G>A	-	c.120+1G>A	-	Ho	Severe	Tunisian	F	1st cousins	Chkioua et al., 2016
143	3	c.120+1G>A	-	c.120+1G>A	-	Ho	Severe	Tunisian	M	2nd cousins	Chkioua et al., 2016
144	4	c.120+1G>A	-	c.120+1G>A	-	Ho	Severe	Tunisian	F	3rd cousins	Chkioua et al., 2016
145	5	c.120+1G>A	-	c.120+1G>A	-	Ho	Severe	Tunisian	F	2nd cousins	Chkioua et al., 2016
146	6	c.196G>C	p.(Gly66Arg)	c.196G>C	p.(Gly66Arg)	Ho	Severe	Tunisian	F	1st cousins	Chkioua et al., 2016	Erroneously reported as c.287G>C
147	7	c.253G>A	p.(Ala85Thr)	c.253G>A	p.(Ala85Thr)	Ho	Severe	Tunisian	F	1st cousins	Chkioua et al., 2016	Erroneously reported as c.341C>T
148	8	c.1156C>T	p.(Arg386Cys)	c.1156C>T	p.(Arg386Cys)	Ho	Severe	Tunisian	M	1st cousins	Chkioua et al., 2016
149	9	c.120+1G>A	-	c.120+1G>A	-	Ho	Severe	Tunisian	F	1st cousins	Chkioua et al., 2016
150	10	c.120+1G>A	-	c.120+1G>A	-	Ho	Severe	Tunisian	M	1st cousins	Chkioua et al., 2016
151	11	c.120+1G>A	-	c.120+1G>A	-	Ho	Severe	Tunisian	F	1st cousins	Chkioua et al., 2016
152	12	c.120+1G>A	-	c.120+1G>A	-	Ho	Severe	Tunisian	M	1st cousins	Chkioua et al., 2016
153	13	c.120+1G>A	-	c.120+1G>A	-	Ho	Severe	Tunisian	F	1st cousins	Chkioua et al., 2016
154	14	c.120+1G>A	-	c.120+1G>A	-	Ho	Severe	Tunisian	F	1st cousins	Chkioua et al., 2016
155	15	c.863A>G	p.(Asp288Gly)	c.863A>G	p.(Asp288Gly)	Ho	Severe	Tunisian	M	1st cousins	Chkioua et al., 2016
156	-	c.884C>T	p.(Ser295Phe)	c.268C>T	p.(Arg90Trp)	Ht	Mild	Caucasian	F	-	Rush, 2016
157	V2.15	c.121-31T>C	-	c.935C>G	p.(Thr312Ser)	Ht	Suspected MPSIVA in a context of suspected spondyloepiphyseal dysplasia	-	M	-	Prasad et al., 2016
158	V2.49	c.1156C>T	p.(Arg386Cys)	-	-	1	-	-	F	-	Prasad et al., 2016
159	50	c.452C>G	p.(Pro151Arg)	c.452C>G	p.(Pro151Arg)	Ho	-	-	-	-	Yubero et al., 2016
160	-	c.34C>T	p.(Gln12*)	c.34C>T	p.(Gln12*)	Ho	Severe	Egyptian	M	Yes	Fateen et al., 2017
161	-	c.658C>T	p.(Gln220*)	c.658C>T	p.(Gln220*)	Ho	Mild	Egyptian	M	Yes	Fateen et al., 2017
162	-	c.762T>A	p.(Tyr254*)	c.762T>A	p.(Tyr254*)	Ho	Severe	Egyptian	F	Yes	Fateen et al., 2017
163	-	c.119A>G	p.(Asp40Gly)	c.119A>G	p.(Asp40Gly)	Ho	Mild/moderate	Egyptian	F	Yes	Fateen et al., 2017
164	1	c.139G>C	p.(Gly47Arg)	c.139G>C	p.(Gly47Arg)	Ho	-	Iranian	M	Yes	Yassaee et al., 2017
165	1	c.1094G>T	p.(Gly365Val)	c.938C>T	p.(Thr313Met)	Ht	Short stature, skeletal deformities, normal intelligence, and auditory dysfunction	Chinese	-	-	Chen et al., 2017
166	1	c.1156C>T	p.(Arg386Cys)	c.1156C>T	p.(Arg386Cys)	Ho	-	Colombian	M	-	Moreno Giraldo et al., 2018
167	2	c.974G>A	p.(Trp325*)	c.280C>T	p.(Arg94Cys)	Ht	-	Colombian	M	-	Moreno Giraldo et al., 2018
168	3	c.1156C>T	p.(Arg386Cys)	c.901G>T	p.(Gly301Cys)	Ht	-	Colombian	F	-	Moreno Giraldo et al., 2018
169	4	c.901G>T	p.(Gly301Cys)	c.901G>T	p.(Gly301Cys)	Ho	-	Colombian	F	-	Moreno Giraldo et al., 2018
170	5	c.1156C>T	p.(Arg386Cys)	c.901G>T	p.(Gly301Cys)	Ht	-	Colombian	F	-	Moreno Giraldo et al., 2018
171	6	c.901G>T	p.(Gly301Cys)	c.1156C>T	p.(Arg386Cys)	Ht	-	Colombian	M	-	Moreno Giraldo et al., 2018
172	7	c.901G>T	p.(Gly301Cys)	c.1156C>T	p.(Arg386Cys)	Ht	-	Colombian	F	-	Moreno Giraldo et al., 2018
173	8	c.1156C>T	p.(Arg386Cys)	c.1156C>T	p.(Arg386Cys)	Ho	-	Colombian	M	-	Moreno Giraldo et al., 2018
174	9	c.1156C>T	p.(Arg386Cys)	c.1156C>T	p.(Arg386Cys)	Ho	-	Colombian	F	-	Moreno Giraldo et al., 2018
175	10	c.1156C>T	p.(Arg386Cys)	c.1156C>T	p.(Arg386Cys)	Ho	-	Colombian	F	-	Moreno Giraldo et al., 2018
176	11	c.1156C>T	p.(Arg386Cys)	c.1156C>T	p.(Arg386Cys)	Ho	-	Colombian	M	-	Moreno Giraldo et al., 2018
177	12	c.425A>T	p.(His142Leu)	c.901G>T	p.(Gly301Cys)	Ht	-	Colombian	F	-	Moreno Giraldo et al., 2018
178	1	c.463G>A	p.(Gly155Arg)	c.899-167A>G	p.(Gly300Valfs*37)	Ht	Severe	Italian	F	No	Caciotti et al., 2018
179	2	c.463G>A	p.(Gly155Arg)	c.1002+307G>C	p.(Val335_Leu373del)	Ht	Mild	Italian	F	No	Caciotti et al., 2018
180	3	c.697G>A	p.(Asp233Asn)	c.759-67G>A	p.(Lys153_Phe306del)	Ht	Severe	Italian	M	No	Caciotti et al., 2018
181	1	c.1156C>T	p.(Arg386Cys)	c.1156C>T	p.(Arg386Cys)	Ho	Severe	Colombian	F	Parents’ consanguinity was reported in 22% of patients (first– and third–degree cousins, uncle–niece relation).	Tapiero-Rodriguez et al., 2018
182	2	c.491A>C	p.(Asn164Thr)	c.860C>T	p.(Ser287Leu)	Ht	Attenuated	Colombian	F		Tapiero-Rodriguez et al., 2018
183	3	c.485C>T	p.(Ser162Phe)	c.901G>T	p.(Gly301Cys)	Ht	Severe	Colombian	M		Tapiero-Rodriguez et al., 2018
184	4	c.485C>T	p.(Ser162Phe)	c.1156C>T	p.(Arg386Cys)	Ht	Severe	Colombian	F		Tapiero-Rodriguez et al., 2018
185	5	c.860C>T	p.(Ser287Leu)	c.901G>T	p.(Gly301Cys)	Ht	Severe	Colombian	M		Tapiero-Rodriguez et al., 2018
186	6 (family 6)	c.901G>T	p.(Gly301Cys)	c.1156C>T	p.(Arg386Cys)	Ht	Severe	Colombian	F		Tapiero-Rodriguez et al., 2018	Same family as patient 187
187	7 (family 6)	c.901G>T	p.(Gly301Cys)	c.1156C>T	p.(Arg386Cys)	Ht	Severe	Colombian	M		Tapiero-Rodriguez et al., 2018	Same family as patient 186
188	8	c.239C>T	p.(Ser80Leu)	c.239C>T	p.(Ser80Leu)	Ho	Severe	Colombian	F		Tapiero-Rodriguez et al., 2018
189	9 (family 8)	c.485C>T	p.(Ser162Phe)	Not found	Not found	1	Severe	Colombian	M		Tapiero-Rodriguez et al., 2018	Same family as patient 189
190	10 (family 8)	c.485C>T	p.(Ser162Phe)	Not found	Not found	1	Severe	Colombian	M		Tapiero-Rodriguez et al., 2018	Same family as patient 190
191	11	c.491A>C	p.(Asn164Thr)	c.491A>C	p.(Asn164Thr)	Ho	Severe	Colombian	F		Tapiero-Rodriguez et al., 2018
192	12	c.485C>T	p.(Ser162Phe)	c.485C>T	p.(Ser162Phe)	Ho	Severe	Colombian	M		Tapiero-Rodriguez et al., 2018
193	13	c.901G>T	p.(Gly301Cys)	c.901G>T	p.(Gly301Cys)	Ho	Severe	Colombian	F		Tapiero-Rodriguez et al., 2018
194	14	c.485C>T	p.(Ser162Phe)	c.901G>T	p.(Gly301Cys)	Ht	Severe	Colombian	M		Tapiero-Rodriguez et al., 2018
195	15	c.901G>T	p.(Gly301Cys)	c.1156C>T	p.(Arg386Cys)	Ht	Severe	Colombian	M		Tapiero-Rodriguez et al., 2018
196	16	c.901G>T	p.(Gly301Cys)	c.901G>T	p.(Gly301Cys)	Ho	Severe	Colombian	F		Tapiero-Rodriguez et al., 2018
197	17	c.901G>T	p.(Gly301Cys)	c.901G>T	p.(Gly301Cys)	Ho	Severe	Colombian	F		Tapiero-Rodriguez et al., 2018
198	18	c.901G>T	p.(Gly301Cys)	c.901G>T	p.(Gly301Cys)	Ho	Severe	Colombian	F		Tapiero-Rodriguez et al., 2018
199	19	c.280C>T	p.(Arg94Cys)	c.974G>A	p.(Trp325*)	Ht	Severe	Colombian	M		Tapiero-Rodriguez et al., 2018
200	20	c.901G>T	p.(Gly301Cys)	c.901G>T	p.(Gly301Cys)	Ho	Severe	Colombian	F		Tapiero-Rodriguez et al., 2018
201	21	c.901G>T	p.(Gly301Cys)	c.901G>T	p.(Gly301Cys)	Ho	Severe	Colombian	F		Tapiero-Rodriguez et al., 2018
202	22	c.319G>T	p.(Ala107Ser)	c.901G>T	p.(Gly301Cys)	Ht	Severe	Colombian	F		Tapiero-Rodriguez et al., 2018
203	23	c.901G>T	p.(Gly301Cys)	c.901G>T	p.(Gly301Cys)	Ho	Severe	Colombian	M		Tapiero-Rodriguez et al., 2018
204	24	c.901G>T	p.(Gly301Cys)	c.901G>T	p.(Gly301Cys)	Ho	Severe	Colombian	F		Tapiero-Rodriguez et al., 2018
205	25	c.901G>T	p.(Gly301Cys)	c.901G>T	p.(Gly301Cys)	Ho	Severe	Colombian	M		Tapiero-Rodriguez et al., 2018
206	26	c.1156C>T	p.(Arg386Cys)	c.1156C>T	p.(Arg386Cys)	Ho	Severe	Colombian	F		Tapiero-Rodriguez et al., 2018
207	27	c.485C>T	p.(Ser162Phe)	c.853_855del	p.(Phe285del)	Ht	Severe	Colombian	M		Tapiero-Rodriguez et al., 2018
208	28	c.1156C>T	p.(Arg386Cys)	c.1156C>T	p.(Arg386Cys)	Ho	Severe	Colombian	M		Tapiero-Rodriguez et al., 2018
209	29	c.425A>T	p.(His142Leu)	c.901G>T	p.(Gly301Cys)	Ht	Severe	Colombian	F		Tapiero-Rodriguez et al., 2018
210	30	c.901G>T	p.(Gly301Cys)	c.901G>T	p.(Gly301Cys)	Ho	Severe	Colombian	F		Tapiero-Rodriguez et al., 2018
211	31	c.901G>T	p.(Gly301Cys)	c.901G>T	p.(Gly301Cys)	Ho	Severe	Colombian	M		Tapiero-Rodriguez et al., 2018
212	32	c.901G>T	p.(Gly301Cys)	c.901G>T	p.(Gly301Cys)	Ho	Severe	Colombian	M		Tapiero-Rodriguez et al., 2018
213	1	c.502_503delinsTT	p.(Gly168Leu)	c.502_503delinsTT	p.(Gly168Leu)	Ho	Severe	Chinese	F	Yes	Xu et al., 2018
214	1	c.901G>T	p.(Gly301Cys)	c.1180A>C	p.(Thr394Pro)	Ht	Severe	Spanish	-	-	Pintos-Morell et al., 2018
215	2	-	p.(Gly47Arg)	-	p.(Pro781Leufs*9)	Ht	Severe	Spanish	-	-	Pintos-Morell et al., 2018	p.(Pro781Leufs*9) is not correct: it is not possible to amend it
216	3	c.1156C>T	p.(Arg386Cys)	Not given	p.(Pro238Pro)	Ht	Less severe	Spanish	-	-	Pintos-Morell et al., 2018	This genotype was originally reported as p.R386C/[A231G/H238H]+E477E; p.Ala231Gly and p.Glu477Glu are polymorphisms and were not reported in this table. His238His should be Pro238Pro as His is not present in position 238
217	4	c.1156C>T	p.(Arg386Cys)	c.901G>T	p.(Gly301Cys)	Ht	Severe	Spanish	-	-	Pintos-Morell et al., 2018
218	5	c.901G>T	p.(Gly301Cys)	c.1157G>A	p.(Arg386His)	Ht	Severe	Spanish	-	-	Pintos-Morell et al., 2018
219	6	c.363G>C	p.(Glu121Asp)	c.363G>C	p.(Glu121Asp)	Ho	Severe	Spanish	-	-	Pintos-Morell et al., 2018
220	7	c.901G>T	p.(Gly301Cys)	c.426_566del	p.(Trp141*)	Ht	Severe	Spanish	-	-	Pintos-Morell et al., 2018
221	1	c.680del	p.(Phe227Serfs*92)	c.680del	p.(Phe227Serfs*92)	Ho	Severe	Polish	F	-	Szklanny et al., 2018
222	2	c.502G>A	p.(Gly168Arg)	c.502G>A	p.(Gly168Arg)	Ho	Severe	Polish	F	-	Szklanny et al., 2018
223	3	c.139G>A^C	p.(Gly47Arg)	c.1156C>T	p.(Arg386Cys)	Ht	Severe	Polish	M	-	Szklanny et al., 2018
224	4	c.464G>A	p.(Gly155Glu)	c.464G>A	p.(Gly155Glu)	Ho	Severe	Polish	M	-	Szklanny et al., 2018
225	5	c.547G>T	p.(Asp183Tyr)	c.547G>T	p.(Asp183Tyr)	Ho	Severe	Polish	M	-	Szklanny et al., 2018
226	6	c.1219A>C	p.(Asn407His)	Not given (c.1559G>A^1560G>A)	p.(Trp520*)	Ht	Severe	Polish	F	-	Szklanny et al., 2018	This genotype was originally reported as A231G/N407H/W520X. Ala231Gly was not reported in this table as it is a polymorphism
227	7	c.680del	p.(Phe227Serfs*92)	c.121-9T>G	-	Ht	Severe	Polish	M	-	Szklanny et al., 2018
228	8	c.502G>A	p.(Gly168Arg)	c.697G>A	p.(Asp233Asn)	Ht	Severe	Polish	F	-	Szklanny et al., 2018
229	9	c.502G>A	p.(Gly168Arg)	c.502G>A	p.(Gly168Arg)	Ho	Moderate	Polish	F	-	Szklanny et al., 2018
230	10	Not found	Not found	Not found	Not found	-	Mild	Polish	F	-	Szklanny et al., 2018
231	11	c.139G>A^C	p.(Gly47Arg)	c.139G>A^C	p.(Gly47Arg)	Ho	Moderate	Polish	M	-	Szklanny et al., 2018
232	12	c.280C>G	p.(Arg94Gly)	c.776G>A	p.(Arg259Gln)	Ht	Mild	Polish	F	-	Szklanny et al., 2018
233	13	Not found	Not found	Not found	Not found	-	Mild	Polish	M	-	Szklanny et al., 2018
234	1	c.1156C>T	p.(Arg386Cys)	Not found	Not found	1	-	Brazilian (South–East)	F	No	Bochernitsan et al., 2018
235	2	c.415G>A	p.(Gly139Ser)	c.491A>C	p.(Asn164Thr)	Ht	-	Brazilian (South)	F	No	Bochernitsan et al., 2018
236	3	c.491A>C	p.(Asn164Thr)	c.491A>C	p.(Asn164Thr)	Ho	-	Brazilian (South)	M	No	Bochernitsan et al., 2018
237	4	c.920T>C	p.(Leu307Pro)	c.1023C>G	p.(Ser341Arg)	Ht	-	Brazilian (North–East)	M	No	Bochernitsan et al., 2018
238	5	c.346G>A	p.(Gly116Ser)	c.346G>A	p.(Gly116Ser)	Ho	-	Brazilian (South)	M	No	Bochernitsan et al., 2018
239	6	c.346G>A	p.(Gly116Ser)	c.346G>A	p.(Gly116Ser)	Ho	-	Brazilian (South)	M	No	Bochernitsan et al., 2018
240	7	c.715G>T	p.(Val239Phe)	c.715G>T	p.(Val239Phe)	Ho	-	Brazilian (North–East)	F	Yes	Bochernitsan et al., 2018
241	8	c.494G>A	p.(Cys165Tyr)	c.494G>A	p.(Cys165Tyr)	Ho	-	Brazilian (South–East)	F	Yes	Bochernitsan et al., 2018
242	9	c.901G>T	p.(Gly301Cys)	c.901G>T	p.(Gly301Cys)	Ho	-	Brazilian (North–East)	M	No	Bochernitsan et al., 2018
243	10	c.1023C>G	p.(Ser341Arg)	c.1023C>G	p.(Ser341Arg)	Ho	-	Brazilian (North–East)	M	Yes	Bochernitsan et al., 2018
244	11	c.1156C>T	p.(Arg386Cys)	c.1156C>T	p.(Arg386Cys)	Ho	-	Brazilian (North–East)	F	No	Bochernitsan et al., 2018
245	12	c.901G>T	p.(Gly301Cys)	c.901G>T	p.(Gly301Cys)	Ho	-	Brazilian (North–East)	F	No	Bochernitsan et al., 2018
246	13	c.1023C>G	p.(Ser341Arg)	Not found	Not found	1	-	Brazilian (North–East)	F	No	Bochernitsan et al., 2018
247	14	c.346G>A	p.(Gly116Ser)	c.1156C>T	p.(Arg386Cys)	Ht	-	Brazilian (South)	M	No	Bochernitsan et al., 2018
248	15	c.1157G>A	p.(Arg386His)	c.901G>T	p.(Gly301Cys)	Ht	-	Brazilian (South–East)	M	No	Bochernitsan et al., 2018
249	16	c.1156C>T	p.(Arg386Cys)	c.1156C>T	p.(Arg386Cys)	Ho	-	Brazilian (North–East)	M	No	Bochernitsan et al., 2018
250	17	c.901G>T	p.(Gly301Cys)	c.901G>T	p.(Gly301Cys)	Ho	-	Brazilian (South–East)	F	No	Bochernitsan et al., 2018
251	18	c.151G>A	p.(Glu51Lys)	c.151G>A	p.(Glu51Lys)	Ho	-	Brazilian (North–East)	F	Yes	Bochernitsan et al., 2018
252	19	c.1157G>A	p.(Arg386His)	c.1157G>A	p.(Arg386His)	Ho	-	Brazilian (South–East)	M	No	Bochernitsan et al., 2018
253	20	c.901G>T	p.(Gly301Cys)	c.901G>T	p.(Gly301Cys)	Ho	-	Brazilian (South–East)	F	No	Bochernitsan et al., 2018
254	21	c.346G>A	p.(Gly116Ser)	c.901G>T	p.(Gly301Cys)	Ht	-	Brazilian (South)	F	No	Bochernitsan et al., 2018
255	22	c.1156C>T	p.(Arg386Cys)	Not found	Not found	1	-	Brazilian (South)	M	No	Bochernitsan et al., 2018
256	23	c.281G>T	p.(Arg94Leu)	c.281G>T	p.(Arg94Leu)	Ho	-	Brazilian (South)	M	No	Bochernitsan et al., 2018
257	24	c.491A>C	p.(Asn164Thr)	c.491A>C	p.(Asn164Thr)	Ho	-	Brazilian (South)	F	No	Bochernitsan et al., 2018
258	25	c.1023C>G	p.(Ser341Arg)	c.1023C>G	p.(Ser341Arg)	Ho	-	Brazilian (North–East)	F	No	Bochernitsan et al., 2018
259	26	c.1156C>T	p.(Arg386Cys)	c.1156C>T	p.(Arg386Cys)	Ho	-	Brazilian (North–East)	M	No	Bochernitsan et al., 2018
260	27	c.1023C>G	p.(Ser341Arg)	c.1156C>T	p.(Arg386Cys)	Ht	-	Brazilian (North–East)	M	No	Bochernitsan et al., 2018
261	28	c.120+1G>A	-	c.120+1G>A	-	Ho	-	Brazilian (South)	M	Yes	Bochernitsan et al., 2018
262	29	c.47T>A	p.(Val16Glu)	c.47T>A	p.(Val16Glu)	Ho	-	Brazilian (South–East)	F	Yes	Bochernitsan et al., 2018
263	30	c.281G>T	p.(Arg94Leu)	c.281G>T	p.(Arg94Leu)	Ho	-	Brazilian (South–East)	F	No	Bochernitsan et al., 2018
264	31	c.281G>T	p.(Arg94Leu)	c.281G>T	p.(Arg94Leu)	Ho	-	Brazilian (South)	F	No	Bochernitsan et al., 2018
265	32	c.346G>A	p.(Gly116Ser)	c.346G>A	p.(Gly116Ser)	Ho	-	Brazilian (South)	M	No	Bochernitsan et al., 2018
266	33	c.901G>T	p.(Gly301Cys)	c.901G>T	p.(Gly301Cys)	Ho	-	Brazilian (South–East)	F	No	Bochernitsan et al., 2018
267	34	c.1156C>T	p.(Arg386Cys)	c.1156C>T	p.(Arg386Cys)	Ho	-	Brazilian (North–East)	M	No	Bochernitsan et al., 2018
268	35	c.346G>A	p.(Gly116Ser)	c.346G>A	p.(Gly116Ser)	Ho	-	Brazilian (South)	F	No	Bochernitsan et al., 2018
269	36	c.134A>G	p.(Asp45Gly)	c.134A>G	p.(Asp45Gly)	Ho	-	Brazilian (South–East)	M	No	Bochernitsan et al., 2018
270	37	c.1023C>G	p.(Ser341Arg)	c.228C>G	p.(Asn76Lys)	Ht	-	Brazilian (South–East)	F	No	Bochernitsan et al., 2018
271	38	c.901G>T	p.(Gly301Cys)	c.759-2A>G	-	Ht	-	Brazilian (South–East)	F	No	Bochernitsan et al., 2018
272	39	c.1023C>G	p.(Ser341Arg)	c.1023C>G	p.(Ser341Arg)	Ho	-	Brazilian (North–East)	M	Yes	Bochernitsan et al., 2018
273	40	c.1023C>G	p.(Ser341Arg)	c.1023C>G	p.(Ser341Arg)	Ho	-	Brazilian (North–East)	F	No	Bochernitsan et al., 2018
274	41	c.281G>T	p.(Arg94Leu)	c.281G>T	p.(Arg94Leu)	Ho	-	Brazilian (South–East)	M	No	Bochernitsan et al., 2018
275	42	c.901G>T	p.(Gly301Cys)	c.901G>T	p.(Gly301Cys)	Ho	-	Brazilian (South)	M	No	Bochernitsan et al., 2018
276	43	c.281G>T	p.(Arg94Leu)	c.281G>T	p.(Arg94Leu)	Ho	-	Brazilian (South)	F	No	Bochernitsan et al., 2018
277	44	c.281G>T	p.(Arg94Leu)	c.346G>A	p.(Gly116Ser)	Ht	-	Brazilian (South–East)	F	No	Bochernitsan et al., 2018
278	45	c.374C>T	p.(Pro125Leu)	c.463G>A	p.(Gly155Arg)	Ht	-	Brazilian (South–East)	M	No	Bochernitsan et al., 2018
279	46	c.433C>T	p.(His145Tyr)	c.433C>T	p.(His145Tyr)	Ho	-	Brazilian (North–East)	F	Yes	Bochernitsan et al., 2018
280	47	c.1023C>G	p.(Ser341Arg)	c.1023C>G	p.(Ser341Arg)	Ho	-	Brazilian (North–East)	F	No	Bochernitsan et al., 2018
281	48	c.715G>T	p.(Val239Phe)	c.715G>T	p.(Val239Phe)	Ho	-	Brazilian (North–East)	M	No	Bochernitsan et al., 2018
282	49	c.1023C>G	p.(Ser341Arg)	c.1023C>G	p.(Ser341Arg)	Ho	-	Brazilian (North–East)	M	No	Bochernitsan et al., 2018
283	50	c.1023C>G	p.(Ser341Arg)	c.901G>T	p.(Gly301Cys)	Ht	-	Brazilian (North–East)	M	No	Bochernitsan et al., 2018
284	51	c.134A>G	p.(Asp45Gly)	c.120+1G>A	-	Ht	-	Brazilian (North–East)	F	No	Bochernitsan et al., 2018
285	52	c.1023C>G	p.(Ser341Arg)	c.1023C>G	p.(Ser341Arg)	Ho	-	Brazilian (North–East)	F	No	Bochernitsan et al., 2018
286	53	c.281G>T	p.(Arg94Leu)	c.281G>T	p.(Arg94Leu)	Ho	-	Brazilian (South)	M	No	Bochernitsan et al., 2018
287	54	c.1023C>G	p.(Ser341Arg)	c.491A>C	p.(Asn164Thr)	Ht	-	Brazilian (South)	F	No	Bochernitsan et al., 2018
288	55	c.901G>T	p.(Gly301Cys)	c.901G>T	p.(Gly301Cys)	Ho	-	Brazilian (South)	M	Yes	Bochernitsan et al., 2018
289	56	c.1156C>T	p.(Arg386Cys)	c.1156C>T	p.(Arg386Cys)	Ho	-	Brazilian (North–East)	F	Yes	Bochernitsan et al., 2018
290	57	c.1023C>G	p.(Ser341Arg)	c.1023C>G	p.(Ser341Arg)	Ho	-	Brazilian (North–East)	F	No	Bochernitsan et al., 2018
291	58	c.-1_6delinsT	-	c.-1_6delinsT	-	Ho	-	Brazilian (North–East)	F	No	Bochernitsan et al., 2018
292	59	c.1023C>G	p.(Ser341Arg)	c.1023C>G	p.(Ser341Arg)	Ho	-	Brazilian (North–East)	F	Yes	Bochernitsan et al., 2018
293	60	c.1023C>G	p.(Ser341Arg)	c.1023C>G	p.(Ser341Arg)	Ho	-	Brazilian (North–East)	F	No	Bochernitsan et al., 2018
294	61	c.281G>T	p.(Arg94Leu)	c.707A>G	p.(His236Arg)	Ht	-	Brazilian (North–East)	M	No	Bochernitsan et al., 2018
295	62	c.1162G>A	p.(Asp388Asn)	c.1162G>A	p.(Asp388Asn)	Ho	-	Brazilian (North–East)	M	Yes	Bochernitsan et al., 2018
296	63	c.1023C>G	p.(Ser341Arg)	c.1023C>G	p.(Ser341Arg)	Ho	-	Brazilian (North–East)	F	No	Bochernitsan et al., 2018
297	64	c.491A>C	p.(Asn164Thr)	c.491A>C	p.(Asn164Thr)	Ho	-	Brazilian (South)	F	No	Bochernitsan et al., 2018
298	65	c.1156C>T	p.(Arg386Cys)	c.1156C>T	p.(Arg386Cys)	Ho	-	Brazilian (South)	F	Yes	Bochernitsan et al., 2018
299	66	c.359C>T	p.(Ser120Leu)	c.1156C>T	p.(Arg386Cys)	Ht	-	Argentinian	-	No	Bochernitsan et al., 2018
300	67	c.319+2T>C	-	c.319+2T>C	-	Ho	-	Chilean	-	No	Bochernitsan et al., 2018
301	68	-	-	-	-	-	-	Paraguayan	-	No	Bochernitsan et al., 2018
302	-	c.567_1002dup	p.(Val335Ilefs*3)	c.567_1002dup	p.(Val335Ilefs*3)	Ho	-	Arab	M	Yes	Maddirevula et al., 2018
303	-	c.567_1002dup	p.(Val335Ilefs*3)	c.567_1002dup	p.(Val335Ilefs*3)	Ho	-	Arab	F	Yes	Maddirevula et al., 2018
304	-	NC_000016.10:g.(?_88813734)_(88841972_88842705)del	-	NC_000016.10:g.(?_88813734)_(88841972_88842705)del	-	Ho	-	-	M	-	Sun et al., 2018	20 kb including exons 3–14
305	P46	c.1334G>A	p.(Gly445Glu)	c.1451C>T	p.(Pro484Leu)	Ht	-	Chinese	-	-	Huang et al., 2018
306	1	c.451C>A	p.(Pro151Thr)	c.1462G>A	p.(Val488Met)	Ht	-	Chinese (South)	M	-	Xie et al., 2019
307	2	c.1097T>C	p.(Leu366Pro)	c.1097T>C	p.(Leu366Pro)	Ho	-	Chinese (South)	M	-	Xie et al., 2019
308	3	c.268C>T	p.(Arg90Trp)	c.953T>G	p.(Met318Arg)	Ht	-	Chinese (South)	F	-	Xie et al., 2019
309	4	c.686A>C	p.(Tyr229Ser)	c.719A>G	p.(Tyr240Cys)	Ht	-	Chinese (South)	M	-	Xie et al., 2019
310	5	c.374C>T	p.(Pro125Leu)	c.1567T>G	p.(*523Gluext*92)	Ht	-	Chinese (South)	F	-	Xie et al., 2019	Sibling of patient 311
311	6	c.374C>T	p.(Pro125Leu)	c.1567T>G	p.(*523Gluext*92)	Ht	-	Chinese (South)	F	-	Xie et al., 2019	Sibling of patient 310
312	7	c.1019G>A	p.(Gly340Asp)	c.1498G>T	p.(Gly500Cys)	Ht	-	Chinese (South)	M	-	Xie et al., 2019
313	8	c.278T>C	p.(Ile93Thr)	c.1567T>G	p.(*523Gluext*92)	Ht	-	Chinese (South)	F	-	Xie et al., 2019
314	9	c.953T>G	p.(Met318Arg)	c.953T>G	p.(Met318Arg)	Ho	-	Chinese (South)	F	-	Xie et al., 2019
315	1	c.181C>T	p.(Arg61Trp)	c.1213_1218del	p.(Trp405_Thr406del)	Ht	-	Caucasian	M	-	Li et al., 2019	Erroneously reported as c.181G>A
316	1	c.502G>T	p.(Gly168*)	c.503G>T	p.(Gly168Val)	Ht	Severe	Malay	F	No	Leong et al., 2019
317	2	c.473_477del	p.(Glu158Valfs*12)	c.1364+1G>A	-	Ht	Severe	Malay	F	No	Leong et al., 2019
318	3	c.647T>C	p.(Phe216Ser)	c.958G>A	p.(Glu320Lys)	Ht	Severe	Malay	F	No	Leong et al., 2019
319	4	c.812T>C	p.(Leu271Pro)	c.950G>A	p.(Gly317Glu)	Ht	Severe	Malay	F	No	Leong et al., 2019
320	5	c.235T>C	p.(Cys79Arg)	c.235T>C	p.(Cys79Arg)	Ho	Severe	Indian	M	Yes	Leong et al., 2019
321	6	c.812T>C	p.(Leu271Pro)	c.1523T>C	p.(Leu508Pro)	Ht	Severe	Malay	M	No	Leong et al., 2019
322	7	c.953T>G	p.(Met318Arg)	c.106_111del	p.(Leu36_Leu37del)	Ht	Severe	Chinese	F	No	Leong et al., 2019	Sibling of patient 327 and 331
323	8	c.463G>A	p.(Gly155Arg)	Not found	Not found	1	Severe	Malay	F	No	Leong et al., 2019
324	9	-	-	-	-	-	Severe	Malay	F	No	Leong et al., 2019	Sibling of patient 326
325	10	c.398A>C	p.(Tyr133Ser)	c.106_111del	p.(Leu36_Leu37del)	Ht	Severe	Chinese	F	No	Leong et al., 2019
326	11	-	-	-	-	-	Severe	Malay	F	No	Leong et al., 2019	Sibling of patient 324
327	12	-	-	-	-	-	Severe	Chinese	F	Yes	Leong et al., 2019	Sibling of patient 322 and 331
328	13	c.218A>G	p.(Tyr73Cys)	c.551G>A	p.(Trp184*)	Ht	Severe	Indian	M	No	Leong et al., 2019
329	14	c.346G>A	p.(Gly116Ser)	Not found	Not found	1	Severe	Chinese	F	No	Leong et al., 2019
330	15	-	-	-	-	-	Severe	Malay	F	No	Leong et al., 2019	Sibling of patient 334
331	16	c.953T>G	p.(Met318Arg)	c.106_111del	p.(Leu36_Leu37del)	Ht	Severe	Chinese	F	No	Leong et al., 2019	Sibling of patient 322 and 327
332	17	c.953T>G	p.(Met318Arg)	Not found	Not found	1	Severe	Malay	M	No	Leong et al., 2019	Sibling of patient 336
333	18	c.647T>C	p.(Phe216Ser)	c.647T>C	p.(Phe216Ser)	Ho	Severe	Indian	M	Yes	Leong et al., 2019
334	19	c.473_477del	p.(Glu158Valfs*12)	c.1364+1G>A	-	Ht	Severe	Malay	M	Yes	Leong et al., 2019	Sibling of patient 330
335	20	c.512A>C	p.(Asp171Ala)	c.106_111del	p.(Leu36_Leu37del)	Ht	Severe	Chinese	F	No	Leong et al., 2019
336	21	c.953T>G	p.(Met318Arg)	Not found	Not found	1	Severe	Malay	F	No	Leong et al., 2019	Sibling of patient 332
337	1	c.118G>A	p.(Asp40Asn)	c.118G>A	p.(Asp40Asn)	Ho	Severe	Turkish	Gender data are reported as aggregated data: 17 male and 15 female	18 consanguineous marriages	Tüysüz et al., 2019
338	2	c.230C>G	p.(Pro77Arg)	c.230C>G	p.(Pro77Arg)	Ho	Severe	Turkish			Tüysüz et al., 2019
339	3	c.421T>A	p.(Trp141Arg)	c.421T>A	p.(Trp141Arg)	Ho	Severe	Turkish			Tüysüz et al., 2019
340	4	c.421T>A	p.(Trp141Arg)	c.421T>A	p.(Trp141Arg)	Ho	Severe	Turkish			Tüysüz et al., 2019
341	5*	c.416G>A	p.(Gly139Asp)	c.416G>A	p.(Gly139Asp)	Ho	Severe	Turkish			Tüysüz et al., 2019	Sibling of patient 342
342	6*	c.416G>A	p.(Gly139Asp)	c.416G>A	p.(Gly139Asp)	Ho	Severe	Turkish			Tüysüz et al., 2019	Sibling of patient 341
343	7	c.346G>A	p.(Gly116Ser)	c.860C>T	p.(Ser287Leu)	Ht	Severe	Turkish			Tüysüz et al., 2019
344	8	c.697G>A	p.(Asp233Asn)	c.697G>A	p.(Asp233Asn)	Ho	Severe	Turkish			Tüysüz et al., 2019
345	9	c.697G>A	p.(Asp233Asn)	c.697G>A	p.(Asp233Asn)	Ho	Severe	Turkish			Tüysüz et al., 2019
346	10	c.1019G>A	p.(Gly340Asp)	c.1019G>A	p.(Gly340Asp)	Ho	Severe	Turkish			Tüysüz et al., 2019
347	11	c.1019G>A	p.(Gly340Asp)	c.1019G>A	p.(Gly340Asp)	Ho	Severe	Turkish			Tüysüz et al., 2019
348	12	c.1157G>A	p.(Arg386His)	c.1157G>A	p.(Arg386His)	Ho	Severe	Turkish			Tüysüz et al., 2019
349	13	c.1168del	p.(Leu390*)	c.1168del	p.(Leu390*)	Ho	Severe	Turkish			Tüysüz et al., 2019
350	14	c.1168del	p.(Leu390*)	c.1168del	p.(Leu390*)	Ho	Severe	Turkish			Tüysüz et al., 2019
351	15	c.1168del	p.(Leu390*)	c.1168del	p.(Leu390*)	Ho	Severe	Turkish			Tüysüz et al., 2019
352	16	c.1483-1G>C	-	c.1483-1G>C	-	Ho	Severe	Turkish			Tüysüz et al., 2019
353	17	c.1483-1G>C	-	c.1483-1G>C	-	Ho	Severe	Turkish			Tüysüz et al., 2019
354	18	Not found	Not found	Not found	Not found	-	Severe	Turkish			Tüysüz et al., 2019
355	19	Not found	Not found	Not found	Not found	-	Severe	Turkish			Tüysüz et al., 2019
356	20	c.421T>A	p.(Trp141Arg)	-	-	1	Intermediate	Turkish			Tüysüz et al., 2019
357	21	c.850T>G	p.(Phe284Val)	c.1157G>A	p.(Arg386His)	Ht	Intermediate	Turkish			Tüysüz et al., 2019
358	22	c.1038C>A	p.(Phe346Leu)	c.1038C>A	p.(Phe346Leu)	Ho	Mild	Turkish			Tüysüz et al., 2019
359	23#	c.752G>A	p.(Arg251Gln)	c.752G>A	p.(Arg251Gln)	Ho	Mild	Turkish			Tüysüz et al., 2019	Sibling of patient 360
360	24#	c.752G>A	p.(Arg251Gln)	c.752G>A	p.(Arg251Gln)	Ho	Mild	Turkish			Tüysüz et al., 2019	Sibling of patient 359
361	1*	c.775C>G	p.(Arg259Gly)	c.775C>G	p.(Arg259Gly)	Ho	Very mild	Polish	F	-	Jezela-Stanek et al., 2019	Sibling of patient 362
362	2*	c.775C>G	p.(Arg259Gly)	c.775C>G	p.(Arg259Gly)	Ho	Very mild	Polish	F	-	Jezela-Stanek et al., 2019	Sibling of patient 361
363	3#	c.346G>A	p.(Gly116Ser)	Not found	Not found	1	Mild	Belarusian	F	-	Jezela-Stanek et al., 2019	Sibling of patient 364
364	4#	c.346G>A	p.(Gly116Ser)	Not found	Not found	1	Mild	Belarusian	F	-	Jezela-Stanek et al., 2019	Sibling of patient 363
365	5	c.121-9T>G	-	c.680del	p.(Phe227Ser*92)	Ht	Mild	Polish	M	-	Jezela-Stanek et al., 2019
366	6	Not found	Not found	Not found	Not found	-	Mild	Polish	M	-	Jezela-Stanek et al., 2019
367	7	c.680del	p.(Phe227Ser*92)	c.680del	p.(Phe227Ser*92)	Ho	Mild	Polish	M	-	Jezela-Stanek et al., 2019
368	8§	c.1156C>T	p.(Arg386Cys)	c.1482+5G>A	-	Ht	Mild	Polish	M	-	Jezela-Stanek et al., 2019	Sibling of patient 369
369	9§	c.1156C>T	p.(Arg386Cys)	c.1482+5G>A	-	Ht	Mild	Polish	M	-	Jezela-Stanek et al., 2019	Sibling of patient 368
370	10*	c.1156C>T	p.(Arg386Cys)	Not found	Not found	1	Mild	Belarusian	M	-	Jezela-Stanek et al., 2019	Sibling of patient 371
371	11*	c.1156C>T	p.(Arg386Cys)	Not found	Not found	1	Moderate	Belarusian	M	-	Jezela-Stanek et al., 2019	Sibling of patient 370
372	12	c.139G>A	p.(Gly47Arg)	c.1156C>T	p.(Arg386Cys)	Ht	Mild/moderate	Polish	F	-	Jezela-Stanek et al., 2019
373	13	c.502G>A	p.(Gly168Arg)	c.502G>A	p.(Gly168Arg)	Ho	Moderate	Polish	F	-	Jezela-Stanek et al., 2019
374	14#	c.280C>G	p.(Arg94Gly)	c.775C>G	p.(Arg259Gly)	Ht	Moderate	Polish	F	-	Jezela-Stanek et al., 2019	Sibling of patient 375
375	15#	c.280C>G	p.(Arg94Gly)	c.775C>G	p.(Arg259Gly)	Ht	Moderate	Polish	M	-	Jezela-Stanek et al., 2019	Sibling of patient 374
376	16	c.502G>A	p.(Gly168Arg)	c.697G>A	p.(Asp233Asn)	Ht	Moderate	Polish	M	-	Jezela-Stanek et al., 2019
377	17§	c.1219A>C	p.(Asn407His)	c.1482+5G>A	-	Ht	Moderate	Polish	F	-	Jezela-Stanek et al., 2019	Sibling of patient 378
378	18§	c.1219A>C	p.(Asn407His)	c.1482+5G>A	-	Ht	Moderate	Polish	M	-	Jezela-Stanek et al., 2019	Sibling of patient 377
379	19	-	-	-	-	-	Moderate	Polish	M	-	Jezela-Stanek et al., 2019
380	20*	c.502G>A	p.(Gly168Arg)	c.1427A>C	p.(Gln476Pro)	Ht	Moderate/severe	Polish	F	-	Jezela-Stanek et al., 2019	Sibling of patient 381
381	21*	c.502G>A	p.(Gly168Arg)	c.1427A>C	p.(Gln476Pro)	Ht	Moderate/severe	Polish	F	-	Jezela-Stanek et al., 2019	Sibling of patient 380
382	22	c.502G>A	p.(Gly168Arg)	c.1156C>T	p.(Arg386Cys)	Ht	Severe	Polish	M	-	Jezela-Stanek et al., 2019
383	23	c.464G>A	p.(Gly155Glu)	c.464G>A	p.(Gly155Glu)	Ho	Severe	Polish	M	-	Jezela-Stanek et al., 2019
384	24	c.1219A>C	p.(Asn407His)	c.1559G>A	p.(Trp520*)	Ht	Severe	Polish	M	-	Jezela-Stanek et al., 2019
385	25	c.139G>A	p.(Gly47Arg)	c.139G>A	p.(Gly47Arg)	Ho	Severe	Polish	F	-	Jezela-Stanek et al., 2019
386	26#	c.1156C>T	p.(Arg386Cys)	c.1156C>T	p.(Arg386Cys)	Ho	Severe	Polish	F	-	Jezela-Stanek et al., 2019	Sibling of patient 387
387	27#	c.1156C>T	p.(Arg386Cys)	c.1156C>T	p.(Arg386Cys)	Ho	Severe	Polish	F	-	Jezela-Stanek et al., 2019	Sibling of patient 386
388	28	c.547G>T	p.(Asp183Tyr)	c.547G>T	p.(Asp183Tyr)	Ho	Severe	Polish	M	-	Jezela-Stanek et al., 2019
389	29	c.502G>A	p.(Gly168Arg)	c.502G>A	p.(Gly168Arg)	Ho	Severe	Polish	M	-	Jezela-Stanek et al., 2019
390	P53	c.1520G>T	p.(Cys507Phe)	c.1520G>T	p.(Cys507Phe)	Ho	Severe	-	F	-	Zanetti et al., 2019	Sibling of patient 391
391	P54	c.1520G>T	p.(Cys507Phe)	c.1520G>T	p.(Cys507Phe)	Ho	Severe	-	F	-	Zanetti et al., 2019	Sibling of patient 390
392	P61	c.347G>T	p.(Gly116Val)	c.868G>A	p.(Gly290Ser)	Ht	Very severe	-	M	-	Zanetti et al., 2019
393	P62	c.29G>A	p.(Trp10*)	c.1519T>C	p.(Cys507Arg)	Ht	Moderate	-	-	-	Zanetti et al., 2019
394	-	c.181C>T	p.(Arg61Trp)	c.181C>T	p.(Arg61Trp)	Ho	Mild	Iranian	M	Yes	Khoshaeen et al., 2019
395	6§	c.463G>A	p.(Gly155Arg)	c.572A>G	p.(Tyr191Cys)	Other	-	Kazakh	M	-	Tulebayeva et al., 2020	Sibling of patient 396; segregation of the 3 variants in the two alleles is not available
				c.1462G>A	p.(Val488Met)		-	-	-	-
396	7§	c.463G>A	p.(Gly155Arg)	c.572A>G	p.(Tyr191Cys)	Other	-	Kazakh	M	-	Tulebayeva et al., 2020	Sibling of patient 395; segregation of the 3 variants in the two alleles is not available
	-			c.1462G>A	p.(Val488Met)		-	-	-	-
397	pt1*	c.319G>A	p.(Ala107Thr)	c.824T>C	p.(Leu275Pro)	Ht	-	Italian	F	No	Peretz et al., 2020	Sibling of patient 398
398	pt2*	c.319G>A	p.(Ala107Thr)	c.824T>C	p.(Leu275Pro)	Ht	-	Italian	F	No	Peretz et al., 2020	Sibling of patient 397
399	1	c.857C>T	p.(Thr286Met)	c.857C>T	p.(Thr286Met)	Ho	Positive to NBS	Taiwanese	F	-	Chien et al., 2020
400	2	c.857C>T	p.(Thr286Met)	c.857C>T	p.(Thr286Met)	Ho	Positive to NBS	Taiwanese	-	-	Chien et al., 2020
401	3	c.1567T>G	p.(*523Gluext*92)	c.1496C>T	p.(Pro499Leu)	Ht	Positive to NBS	Taiwanese	-	-	Chien et al., 2020
402	4	c.953T>G	p.(Met318Arg)	c.953T>G	p.(Met318Arg)	Ho	Positive to NBS	Taiwanese	-	-	Chien et al., 2020
403	5	c.857C>T	p.(Thr286Met)	c.887C>T	p.(Ala296Val)	Ht	Positive to NBS	Taiwanese	-	-	Chien et al., 2020
404	6	c.1019G>A	p.(Gly340Asp)	c.1108C>T	p.(Pro370Ser)	Ht	Positive to NBS	Taiwanese	-	-	Chien et al., 2020
405	7	c.953T>G	p.(Met318Arg)	-	-	1	Positive to NBS	Taiwanese	-	-	Chien et al., 2020
406	8	c.857C>T	p.(Thr286Met)	-	-	1	Positive to NBS	Taiwanese	-	-	Chien et al., 2020
407	9	c.190_191delinsAT	p.(Ala64Ile)	-	-	1	Positive to NBS	Taiwanese	-	-	Chien et al., 2020
408	10	c.1127G>A	p.(Arg376Gln)	-	-	1	Positive to NBS	Taiwanese	-	-	Chien et al., 2020
409	11	c.1177G>T	p.(Ala393Ser)	-	-	1	Positive to NBS	Taiwanese	-	-	Chien et al., 2020
410	12	c.1019G>A	p.(Gly340Asp)	-	-	1	Positive to NBS	Taiwanese	-	-	Chien et al., 2020
411	-	c.463G>A	p.(Gly155Arg)	c.463G>A	p.(Gly155Arg)	Ho	Severe	Japanese	M	No	Nakamura-Utsunomiya et al., 2020
412	-	c.433C>T	p.(His145Tyr)	c.433C>T	p.(His145Tyr)	Ho	Mild	Australian	-	No	Chin et al., 2020
413	S1	c.143T>G	p.(Val48Gly)	c.331C>T	p.(Gln111*)	Ht	Mild	Australian	-	No	Chin et al., 2020	Sibling of patient 414
414	S2	c.143T>G	p.(Val48Gly)	c.331C>T	p.(Gln111*)	Ht	Mild	Australian	-	No	Chin et al., 2020	Sibling of patient 413
415	1	c.1171A>G	p.(Met391Val)	c.121A>T	p.(Met41Leu)	Ht	Non classical	Canadian	M	-	Moisan et al., 2020
416	3	c.1171A>G	p.(Met391Val)	c.901G>T	p.(Gly301Cys)	Ht	Non classical	Canadian	F	-	Moisan et al., 2020
417	7	c.1171A>G	p.(Met391Val)	c.1171A>G	p.(Met391Val)	Ho	Non classical	Canadian	F	-	Moisan et al., 2020
418	17	c.1171A>G	p.(Met391Val)	c.405_422+1del	-	Ht	Non classical	Canadian	F	-	Moisan et al., 2020
419	18	c.1171A>G	p.(Met391Val)	c.841_867del	p.(Thr281_Asn289del)	Ht	Non classical	Canadian	F	-	Moisan et al., 2020
420	20	c.1171A>G	p.(Met391Val)	c.1171A>G	p.(Met391Val)	Ho	Non classical	Canadian	F	-	Moisan et al., 2020
421	21	c.1171A>G	p.(Met391Val)	c.405_422+1del	-	Ht	Non classical	Canadian	F	-	Moisan et al., 2020
422	22	c.1171A>G	p.(Met391Val)	c.121A>T	p.(Met41Leu)	Ht	Intermediate	Canadian	M	-	Moisan et al., 2020
423	24	c.1171A>G	p.(Met391Val)	c.121A>T	p.(Met41Leu)	Ht	Intermediate	Canadian	M	-	Moisan et al., 2020
424	26	c.1171A>G	p.(Met391Val)	c.1354T>A	p.(Phe452Ile)	Ht	Non classical	Canadian	M	-	Moisan et al., 2020
425	27	c.1171A>G	p.(Met391Val)	c.1354T>A	p.(Phe452Ile)	Ht	Non classical	Canadian	F	-	Moisan et al., 2020
426	29	c.1171A>G	p.(Met391Val)	c.405_422+1del	p.(Lys136Ilefs*11)	Ht	Non classical	Canadian	F	-	Moisan et al., 2020	405_422+1del was errouneously reported as 404_422del
427	30	c.1171A>G	p.(Met391Val)	c.1157G>A	p.(Arg386His)	Ht	Intermediate	Canadian	M	-	Moisan et al., 2020
428	31	c.1171A>G	p.(Met391Val)	c.1171A>G	p.(Met391Val)	Ho	Non classical	Canadian	M	-	Moisan et al., 2020
429	32	c.1171A>G	p.(Met391Val)	c.121A>T	p.(Met41Leu)	Ht	Non classical	Canadian	F	-	Moisan et al., 2020
430	33	c.1171A>G	p.(Met391Val)	c.1171A>G	p.(Met391Val)	Ho	Non classical	Canadian	M	-	Moisan et al., 2020
431	34	c.1171A>G	p.(Met391Val)	c.1171A>G	p.(Met391Val)	Ho	Non classical	Canadian	F	-	Moisan et al., 2020
432	2	c.244+1G>T	-	c.901G>T	p.(Gly301Cys)	Ht	Classical	Canadian	M	-	Moisan et al., 2020
433	4	c.901G>T	p.(Gly301Cys)	c.121A>T	p.(Met41Leu)	Ht	Classical	Canadian	M	-	Moisan et al., 2020
434	5	c.901G>T	p.(Gly301Cys)	c.121A>T	p.(Met41Leu)	Ht	Intermediate	Canadian	M	-	Moisan et al., 2020
435	6	c.901G>T	p.(Gly301Cys)	c.704C>A	p.(Thr235Lys)	Ht	Classical	Canadian	F	-	Moisan et al., 2020
436	8	c.901G>T	p.(Gly301Cys)	c.319G>A	p.(Ala107Thr)	Ht	Classical	Canadian	M	-	Moisan et al., 2020
437	9	c.121A>T	p.(Met41Leu)	c.841_867del	p.(Thr281_Asn289del)	Ht	Intermediate	Canadian	F	-	Moisan et al., 2020
438	11*	c.901G>T	p.(Gly301Cys)	c.405_422+1del	-	Ht	Classical	Canadian	M	-	Moisan et al., 2020	Sibling of the patient 439
439	12*	c.901G>T	p.(Gly301Cys)	c.405_422+1del	-	Ht	Classical	Canadian	M	-	Moisan et al., 2020	Sibling of the patient 438
440	13	c.901G>T	p.(Gly301Cys)	c.121A>T	p.(Met41Leu)	Ht	Non classical	Canadian	F	-	Moisan et al., 2020
441	14	c.1157G>A	p.(Arg386His)	c.1157G>A	p.(Arg386His)	Ho	Classical	Canadian	M	-	Moisan et al., 2020
442	15	c.1157G>A	p.(Arg386His)	c.1157G>A	p.(Arg386His)	Ho	Classical	Canadian	M	-	Moisan et al., 2020
443	16	c.1157G>A	p.(Arg386His)	c.1157G>A	p.(Arg386His)	Ho	Classical	Canadian	M	-	Moisan et al., 2020
444	19	c.244T>C	p.(Ser82Pro)	c.244T>C	p.(Ser82Pro)	Ho	Non classical	Canadian	F	-	Moisan et al., 2020
445	23	c.901G>T	p.(Gly301Cys)	c.901G>T	p.(Gly301Cys)	Ho	Classical	Canadian	M	-	Moisan et al., 2020
446	25	c.409_422+5del	p.(Lys136Ilefs*11)	c.1480A>G	p.(Met494Val)	Ht	Classical	Canadian	M	-	Moisan et al., 2020	409_422+5del was erroneously reported as 406_424del19
447	28	c.938C>T	p.(Thr313Met)	c.938C>T	p.(Thr313Met)	Ho	Classical	Canadian	M	-	Moisan et al., 2020
448	1	c.499T>G	p.(Phe167Val)	-	-	1	Positive to NBS	-	-	-	Scott et al., 2020
† Full citations are available in supplementary file S3
NCBI reference sequences: NM_000512.5 for the GALNS gene and NP_000503.1 for the GALNS protein

## Sheet: TableS5_GenotypesLabs
Table S5. List of GALNS genotypes provided by the collaborating laboratories
Progressive number	Allele 1		Allele 2		Zigosity (Ho=homozygosis; Ht=heterozygosis; 1=one allele; other)	Reported phenotype	GALNS enzyme activity		Reported country/ ethnicity	Sex	Parental consanguinity	Comments
		Predicted effect on protein	Nucleotide alteration	Predicted effect on protein			Measured value	Normal range
1	c.868G>A	p.(Gly290Ser)	c.869G>A	p.(Gly290Asp)	Ht	-	0	49–255 nmol/17h/mg prot	-	M	-
2	c.697G>A	p.(Asp233Asn)	c.1492C>T	p.(Pro498Ser)	Ht	-	0	49–255 nmol/17h/mg prot	-	F	-
3	c.337A>T	p.(Ile113Phe)	c.860C>T	p.(Ser287Leu)	Ht	-	-	-	-	M	-	Targeted molecular anlaysis due to affected sibling (subject 4)
4	c.337A>T	p.(Ile113Phe)	c.860C>T	p.(Ser287Leu)	Ht	-	-	-	-	M	-	Sibling of subject 3
5	c.463G>A	p.(Gly155Arg)	c.1483-15A>G	-	Ht	-	1.42	49–255 nmol/17h/mg prot	-	M	-
6	c.268C>G	p.(Arg90Gly)	c.337A>T	p.(Ile113Phe)	Ht	-	-	-	-	M	-
7	c.415G>A	p.(Gly139Ser)	Not found	Not found	1	-	0.57	49–255 nmol/17h/mg prot	-	F	-
8	c.374C>T	p.(Pro125Leu)	c.1142C>G	p.(Pro381Arg)	Ht	-	4.99	49–255 nmol/17h/mg prot	-	F	-
9	c.1139+1G>A	-	c.1139+1G>A	-	Ho	-	0	49–255 nmol/17h/mg prot	-	M	-
10	c.181C>T	p.(Arg61Trp)	c.1142del	p.(Pro381Leufs*10)	Ht	-	1.5	49–255 nmol/17h/mg prot	-	F	-
11	c.1139+1G>A	-	c.1139+1G>A	-	Ho	-	0.42	49–255 nmol/17h/mg prot	-	M	-
12	c.251C>A	p.(Ala84Glu)	c.359C>T	p.(Ser120Leu)	Ht	-	1.9	49–255 nmol/17h/mg prot	-	M	-
13	c.860C>T	p.(Ser287Leu)	c.1261G>A	p.(Gly421Arg)	Ht	-	0.3	49–255 nmol/17h/mg prot	-	F	-
14	c.415G>A	p.(Gly139Ser)	c.415G>A	p.(Gly139Ser)	Ho	-	0.24	49–255 nmol/17h/mg prot	-	F	-
15	c.415G>A	p.(Gly139Ser)	c.415G>A	p.(Gly139Ser)	Ho	-	0	49–255 nmol/17h/mg prot	-	F	-
16	c.498del	p.(Phe167Leufs*32)	c.1474G>A	p.(Ala492Thr)	Ht	-	-	-	-	F	-
17	c.139G>A	p.(Gly47Arg)	c.1156C>T	p.(Arg386Cys)	Ht	-	-	-	-	M	-
18	c.1461C>A	p.(Asn487Lys)	c.1567T>G	p.(*523Gluext*92)	Ht	-	2.13	49–255 nmol/17h/mg prot	-	M	-
19	c.863del	p.(Asp288Alafs*31)	c.863del	p.(Asp288Alafs*31)	Ho	-	0.25	49–255 nmol/17h/mg prot	-	F	-
20	c.1156C>T	p.(Arg386Cys)	c.1156C>T	p.(Arg386Cys)	Ho	-	0	49–255 nmol/17h/mg prot	-	M	-
21	c.245C>T	p.(Ser82Leu)	c.337A>T	p.(Ile113Phe)	Ht	-	0	49–255 nmol/17h/mg prot	-	M	-
22	c.296C>T	p.(Thr99Ile)	c.664C>T	p.(Arg222Trp)	Other	-	0	49–255 nmol/17h/mg prot	-	F	-	Parental testing not done; not known which changes are in cis or trans
			c.1156C>T	p.(Arg386Cys)				49–255 nmol/17h/mg prot		-	-
23	c.1354T>A	p.(Phe452Ile)	c.1485C>G	p.(Asn495Lys)	Ht	-	-	-	-	F	-
24	c.139G>A	p.(Gly47Arg)	Not found	Not found	1	-	-	-	-	F	-	Targeted molecular analysis due to affected sibling (subject 25)
25	c.139G>A	p.(Gly47Arg)	Not found	Not found	1	-	1.12	49–255 nmol/17h/mg prot	-	M	-	Sibling of subject 24
26	c.346G>A	p.(Gly116Ser)	c.346G>A	p.(Gly116Ser)	Ho	-	0	49–255 nmol/17h/mg prot	-	M	-
27	c.740G>A	p.(Gly247Asp)	c.943G>C	p.(Glu315Gln)	Ht	-	3.53	49–255 nmol/17h/mg prot	-	M	-
28	c.740G>A	p.(Gly247Asp)	c.740G>A	p.(Gly247Asp)	Ho	-	3.07	49–255 nmol/17h/mg prot	-	F	-
29	c.143T>G	p.(Val48Gly)	c.502G>A	p.(Gly168Arg)	Ht	-	8.99	49–255 nmol/17h/mg prot	-	M	-
30	c.280C>T	p.(Arg94Cys)	c.1171A>G	p.(Met391Val)	Ht	-	-	-	-	F	-
31	c.139G>A	p.(Gly47Arg)	c.139G>A	p.(Gly47Arg)	Ho	-	0.08	49–255 nmol/17h/mg prot	-	F	-
32	c.604del	p.(Glu202Lysfs*117)	Not found	Not found	1	-	0.17	49–255 nmol/17h/mg prot	-	F	-
33	c.911G>T	p.(Gly304Val)	c.911G>T	p.(Gly304Val)	Ho	-	4.6	49–255 nmol/17h/mg prot	-	M	-
34	c.1156C>T	p.(Arg386Cys)	c.(1242+1_1243-1)_(1364+1_1365-1)del	-	Ht	-	-	-	-	F	-	4 kb deletion including exon 12
35	c.1156C>T	p.(Arg386Cys)	c.1156C>T	p.(Arg386Cys)	Ho	-	-	-	-	M	-
36	c.415G>A	p.(Gly139Ser)	c.415G>A	p.(Gly139Ser)	Ho	-	0	49–255 nmol/17h/mg prot	-	F	-
37	c.320-1G>T	-	c.320-1G>T	-	Ho	-	0	49–255 nmol/17h/mg prot	-	M	-
38	c.1156C>T	p.(Arg386Cys)	c.1156C>T	p.(Arg386Cys)	Ho	-	0	49–255 nmol/17h/mg prot	-	M	-
39	c.651_652insG	p.(Lys218Glufs*45)	c.1159G>A	p.(Gly387Ser)	Ht	-	0	49–255 nmol/17h/mg prot	-	M	-
40	c.602G>A	p.(Gly201Glu)	c.602G>A	p.(Gly201Glu)	Ho	-	0.18	49–255 nmol/17h/mg prot	-	F	-
41	c.120+1G>A	-	c.740G>A	p.(Gly247Asp)	Ht	-	7.89	49–255 nmol/17h/mg prot	-	M	-
42	c.181C>T	p.(Arg61Trp)	c.181C>T	p.(Arg61Trp)	Ho	-	5.56	49–255 nmol/17h/mg prot	-	F	-
43	c.143T>G	p.(Val48Gly)	c.319G>C	p.(Ala107Pro)	Ht	-	3.97	49–255 nmol/17h/mg prot	-	M	-
44	c.239C>T	p.(Ser80Leu)	c.251C>A	p.(Ala84Glu)	Ht	-	0	49–255 nmol/17h/mg prot	-	F	-
45	c.287G>T	p.(Gly96Val)	c.884C>T	p.(Ser295Phe)	Ht	-	6.13	49–255 nmol/17h/mg prot	-	M	-
46	c.860C>T	p.(Ser287Leu)	c.860C>T	p.(Ser287Leu)	Ho	-	0	49–255 nmol/17h/mg prot	-	F	-
47	c.502G>A	p.(Gly168Arg)	c.1164C>A	p.(Asp388Glu)	Ht	-	14.1	49–255 nmol/17h/mg prot	-	M	-
48	c.477G>A	p.(Trp159*)	c.935C>G	p.(Thr312Ser)	Ht	-	1.88	49–255 nmol/17h/mg prot	-	F	-
49	c.491A>G	p.(Asn164Ser)	c.1156C>T	p.(Arg386Cys)	Ht	-	0	49–255 nmol/17h/mg prot	-	M	-
50	c.268C>G	p.(Arg90Gly)	c.268C>G	p.(Arg90Gly)	Ho	-	3.49	49–255 nmol/17h/mg prot	-	F	-
51	c.337A>T	p.(Ile113Phe)	c.901G>T	p.(Gly301Cys)	Ht	-	0.02	49–255 nmol/17h/mg prot	-	M	-
52	c.77dup	p.(Ala27Argfs*19)	c.415G>A	p.(Gly139Ser)	Ht	-	0.02	49–255 nmol/17h/mg prot	-	F	-
53	c.181C>T	p.(Arg61Trp)	c.563G>A	p.(Gly188Asp)	Ht	-	2.07	49–255 nmol/17h/mg prot	-	F	-
54	c.244+1G>T	-	c.244+1G>T	-	Ho	-	0	49–255 nmol/17h/mg prot	-	M	-
55	c.1156C>T	p.(Arg386Cys)	c.1156C>T	p.(Arg386Cys)	Ho	-	0	49–255 nmol/17h/mg prot	-	M	-
56	c.935C>G	p.(Thr312Ser)	c.1520G>T	p.(Cys507Phe)	Ht	-	1.43	49–255 nmol/17h/mg prot	-	M	-
57	c.567-3C>T	-	c.567-3C>T	-	Other	-	0	49–255 nmol/17h/mg prot	-	F	-	Homozygous for two different variants
	c.938C>T	p.(Thr313Met)	c.938C>T	p.(Thr313Met)		-		49–255 nmol/17h/mg prot
58	c.1559G>A	p.(Trp520*)	Not found	Not found	1	-	0	49–255 nmol/17h/mg prot	-	F	-
59	c.901G>T	p.(Gly301Cys)	c.901G>T	p.(Gly301Cys)	Ho	-	0.11	49–255 nmol/17h/mg prot	-	M	-
60	c.498del	p.(Phe167Leufs*32)	c.901G>T	p.(Gly301Cys)	Ht	-	0	49–255 nmol/17h/mg prot	-	M	-
61	c.1221C>G	p.(Asn407Lys)	c.1221C>G	p.(Asn407Lys)	Ho	-	2.11	49–255 nmol/17h/mg prot	-	M	-
62	c.406A>C	p.(Lys136Gln)	c.578A>G	p.(Glu193Gly)	Ht	-	2.52	49–255 nmol/17h/mg prot	-	M	-
63	c.489del	p.(Asn164Thrfs*35)	c.934A>T	p.(Thr312Ser)	Ht	-	3.41	49–255 nmol/17h/mg prot	-	M	-
64	c.651_652insG	p.(Lys218Glufs*45)	Not found	Not found	1	-	0	49–255 nmol/17h/mg prot	-	F	-
65	c.752G>A	p.(Arg251Gln)	c.1003-3C>G	-	Ht	-	0.27	49–255 nmol/17h/mg prot	-	M	-
66	c.477G>A	p.(Trp159*)	c.1156C>T	p.(Arg386Cys)	Ht	-	0.41	49–255 nmol/17h/mg prot	-	F	-
67	c.1156C>T	p.(Arg386Cys)	c.1156C>T	p.(Arg386Cys)	Ho	-	0	49–255 nmol/17h/mg prot	-	M	-
68	c.938C>T	p.(Thr313Met)	Not found	Not found	1	-	0.01	0.315–6.55 nmol/17h/mg prot	-	M	-
69	c.485C>T	p.(Ser162Phe)	c.485C>T	p.(Ser162Phe)	Ho	-	0	49–255 nmol/17h/mg prot	-	F	-
70	c.1156C>T	p.(Arg386Cys)	c.1164C>A	p.(Asp388Glu)	Ht	-	4.97	49–255 nmol/17h/mg prot	-	M	-
71	c.740G>A	p.(Gly247Asp)	c.740G>A	p.(Gly247Asp)	Ho	-	0	49–255 nmol/17h/mg prot	-	M	-
72	c.1192del	p.(His398Thrfs*43)	c.1192del	p.(His398Thrfs*43)	Ho	-	0.81	49–255 nmol/17h/mg prot	-	F	-
73	c.477G>A	p.(Trp159*)	c.917T>G	p.(Phe306Cys)	Ht	-	0.08	49–255 nmol/17h/mg prot	-	M	-
74	c.245-2A>G	-	c.323A>G	p.(Tyr108Cys)	Ht	-	-	-	-	M	-
75	c.916T>G	p.(Phe306Val)	c.916T>G	p.(Phe306Val)	Ho	-	0	49–255 nmol/17h/mg prot	-	M	-
76	c.1171A>G	p.(Met391Val)	c.1171A>G	p.(Met391Val)	Ho	-	0	49–255 nmol/17h/mg prot	-	-	-
77	c.899-397_1003-1862del	-	c.899-397_1003-1862del	-	Ho	-	0	49–255 nmol/17h/mg prot	-	F	-	Exon 9 deletion; sibling of subject 77
78	c.899-397_1003-1862del	-	c.899-397_1003-1862del	-	Ho	-	0.18	49–255 nmol/17h/mg prot	-	F	-	Exon 9 deletion; sibling of subject 78
79	c.139G>A	p.(Gly47Arg)	c.502G>A	p.(Gly168Arg)	Ht	-	0.94	49–255 nmol/17h/mg prot	-	F	-
80	c.1009del	p.(His337Thrfs*19)	Not found	Not found	1	Severe	0	5.9–27.8 nmol/h/mg prot	Taiwanese	M	No
81	c.953T>G	p.(Met318Arg)	c.1567T>G	p.(*523Gluext*92)	Ht	Severe	0.3	5.9–27.8 nmol/h/mg prot	Taiwanese	M	No
82	c.971C>A	p.(Ala324Glu)	c.1498G>T	p.(Gly500Cys)	Ht	Severe	0.28	5.9–27.8 nmol/h/mg prot	Asian	M	No
83	c.190_191delinsAT	p.(Ala64Ile)	c.953T>G	p.(Met318Arg)	Ht	Severe	0.1	5.9–27.8 nmol/h/mg prot	Taiwanese	M	No
84	c.190_191delinsAT	p.(Ala64Ile)	c.374C>T	p.(Pro125Leu)	Ht	Severe	0.3	5.9–27.8 nmol/h/mg prot	Taiwanese	F	No
85	c.1483-2A>G	-	c.121-210C>T	-	Ht	Severe	0.4	5.9–27.8 nmol/h/mg prot	Taiwanese	M	No
86	c.190_191delinsAT	p.(Ala64Ile)	c.265G>T	p.(Gly89*)	Ht	Severe	0.2	5.9–27.8 nmol/h/mg prot	Taiwanese	M	No
87	c.1567T>G	p.(*523Gluext*92)	c.1567T>G	p.(*523Gluext*92)	Ho	Severe	0.3	5.9–27.8 nmol/h/mg prot	Taiwanese	M	No
88	c.331C>T	p.(Gln111*)	c.704C>A	p.(Thr235Lys)	Ht	Severe	0.03	5.9–27.8 nmol/h/mg prot	Taiwanese	M	No
89	c.106_111del	p.(Leu36_Leu37del)	c.953T>G	p.(Met318Arg)	Ht	Severe	0.1	5.9–27.8 nmol/h/mg prot	Taiwanese	M	No
90	c.(1363+1_1364-1)_(1482+1_1483-1)del	-	c.(1363+1_1364-1)_(1482+1_1483-1)del	-	Ho	Severe	0.07	5.9–27.8 nmol/h/mg prot	Taiwanese	F	No	Exon 13 deletion
91	c.(898+1_899-1)_(1002+1_1003-1)del	-	c.(898+1_899-1)_(1002+1_1003-1)del	-	Ho	Severe	0.1	5.9–27.8 nmol/h/mg prot	Asian	F	No	Exon 9 deletion
92	c.857C>T	p.(Thr286Met)	c.887C>T	p.(Ala296Val)	Ht	Positive to NBS	2.8	5.9–27.8 nmol/h/mg prot	Taiwanese	F	No
93	c.857C>T	p.(Thr286Met)	c.857C>T	p.(Thr286Met)	Ho	Positive to NBS	1.6	5.9–27.8 nmol/h/mg prot	Taiwanese	M	No
94	c.1496C>T	p.(Pro499Leu)	c.1567T>G	p.(*523Gluext*92)	Ht	Positive to NBS	0.1	5.9–27.8 nmol/h/mg prot	Taiwanese	M	No
95	c.887C>T	p.(Ala296Val)	c.953T>G	p.(Met318Arg)	Ht	Positive to NBS	1.8	5.9–27.8 nmol/h/mg prot	Taiwanese	F	No
96	c.857C>T	p.(Thr286Met)	-	-	1	Positive to NBS	1.4	5.9–27.8 nmol/h/mg prot	Taiwanese	F	No
97	c.638C>T	p.(Ala213Val)	c.953T>G	p.(Met318Arg)	Ht	Positive to NBS	0.4	5.9–27.8 nmol/h/mg prot	Taiwanese	F	No
98	c.857C>T	p.(Thr286Met)	c.857C>T	p.(Thr286Met)	Ho	Positive to NBS	1.5	5.9–27.8 nmol/h/mg prot	Taiwanese	M	No
99	c.319G>A	p.(Ala107Thr)	-	-	1	Positive to NBS	1.7	5.9–27.8 nmol/h/mg prot	Taiwanese	F	No
100	c.857C>T	p.(Thr286Met)	c.*3C>G	-	Ht	Positive to NBS	2.4	5.9–27.8 nmol/h/mg prot	Taiwanese	M	No
101	c.374C>T	p.(Pro125Leu)	-	-	1	Positive to NBS	0.8	5.9–27.8 nmol/h/mg prot	Taiwanese	F	No
102	c.857C>T	p.(Thr286Met)	-	-	1	Positive to NBS	2.5	5.9–27.8 nmol/h/mg prot	Taiwanese	F	No
103	c.131G>T	p.(Gly44Val)	c.985C>A	p.(His329Asn)	Ht	Positive to NBS	0.8	5.9–27.8 nmol/h/mg prot	Taiwanese	M	No
104	c.857C>T	p.(Thr286Met)	-	-	1	Positive to NBS	1.8	5.9–27.8 nmol/h/mg prot	Taiwanese	M	No
105	c.857C>T	p.(Thr286Met)	c.953T>G	p.(Met318Arg)	Ht	Positive to NBS	0.3	5.9–27.8 nmol/h/mg prot	Taiwanese	F	No
106	c.374C>T	p.(Pro125Leu)	-	-	1	Positive to NBS	2.3	5.9–27.8 nmol/h/mg prot	Taiwanese	F	No
107	c.857C>T	p.(Thr286Met)	-	-	1	Positive to NBS	3.2	5.9–27.8 nmol/h/mg prot	Taiwanese	M	No
108	c.953T>G	p.(Met318Arg)	-	-	1	Positive to NBS	3	5.9–27.8 nmol/h/mg prot	Taiwanese	M	No
109	Not found	Not found	Not found	Not found	-	Severe	2.81	76.1–241.17 nmol/17h/mg prot	Chinese (South–East)	F	No
110	c.953T>G	p.(Met318Arg)	-	-	1	Positive to NBS	-	-	Chinese (South–East)	M	No
111	c.953T>G	p.(Met318Arg)	c.887C>T	p.(Ala296Val)	Ht	Positive to NBS	29.39	76.1–241.17 nmol/17h/mg prot	Chinese (South–East)	M	No
112	c.106_111del	p.(Leu36_Leu37del)	-	-	1	Positive to NBS	10.3	76.1–241.17 nmol/17h/mg prot	Chinese (South–East)	F	No
113	c.638C>T	p.(Ala213Val)	-	-	1	Positive to NBS	8.13	76.1–241.17 nmol/17h/mg prot	Chinese (South–East)	M	No
114	c.106_111del	p.(Leu36_Leu37del)	-	-	1	Positive to NBS	8.78	76.1–241.17 nmol/17h/mg prot	Chinese (South–East)	M	No
115	c.857C>T	p.(Thr286Met)	-	-	1	Positive to NBS	14.58	76.1–241.17 nmol/17h/mg prot	Chinese (South–East)	M	No
116	c.706C>T	p.(His236Tyr)	-	-	1	Positive to NBS	6.61	76.1–241.17 nmol/17h/mg prot	Chinese (South–East)	M	No
117	c.857C>T	p.(Thr286Met)	-	-	1	Positive to NBS	14.38	76.1–241.17 nmol/17h/mg prot	Chinese (South–East)	M	No
118	c.707A>G	p.(His236Arg)	-	-	1	Positive to NBS	-	-	Chinese (South–East)	M	No
119	c.857C>T	p.(Thr286Met)	c.1567T>G	p.(*523Gluext*92)	Ht	Positive to NBS	6.04	76.1–241.17 nmol/17h/mg prot	Chinese (South–East)	M	No
120	c.190_191delinsAT	p.(Ala64Ile)	-	-	1	Positive to NBS	11.09	76.1–241.17 nmol/17h/mg prot	Chinese (South–East)	M	No
121	c.374C>T	p.(Pro125Leu)	-	-	1	Positive to NBS	-	-	Chinese (South–East)	F	No
122	c.953T>G	p.(Met318Arg)	-	-	1	Positive to NBS	-	-	Chinese (South–East)	F	No
123	c.142G>A	p.(Val48Met)	c.142G>A	p.(Val48Met)	Ho	Classic Morquio with stunted growth	-	-	Arab	-	Yes
124	c.1474G>A	p.(Ala492Thr)	c.1474G>A	p.(Ala492Thr)	Ho	Classic Morquio with stunted growth	0.5	3.05–12.34 nmol/h/mg prot	Arab	-	Yes
125	c.1070del	p.(Pro357Argfs*21)	c.1070del	p.(Pro357Argfs*21)	Ho	Classic Morquio with stunted growth	-	-	Arab	-	Yes
126	c.[(566+1_567-1)_(1002+1_1003-1)dup;(1003_1139)_(1140_1242)del]	-	c.[(566+1_567-1)_(1002+1_1003-1)dup;(1003_1139)_(1140_1242)del]	-	Ho	Classic Morquio with stunted growth	-	-	Arab	-	Yes	Deletion of intron 10 and duplication from exon 6 to exon 9
127	c.(898+1_899-1)_(1002+1_1003-1)dup	-	c.(898+1_899-1)_(1002+1_1003-1)dup	-	Ho	Classic Morquio with stunted growth	0	5.7–33 nmol/h/mg prot	Arab	-	Yes	Exon 9 duplication
128	c.(898+1_899-1)_(1002+1_1003-1)dup	-	c.(898+1_899-1)_(1002+1_1003-1)dup	-	Ho	Classic Morquio with stunted growth	0	5.7–33 nmol/h/mg prot	Arab	-	Yes	Exon 9 duplication
129	c.1176_1178del	p.(Ala393del)	c.1176_1178del	p.(Ala393del)	Ho	Classic Morquio with stunted growth	0.1	3.05–12.34 nmol/h/mg prot	Arab	-	Yes
130	c.466T>C	p.(Phe156Leu)	c.466T>C	p.(Phe156Leu)	Ho	Classic Morquio with stunted growth	-	-	Arab	-	Yes
131	c.1485C>G	p.(Asn495Lys)	c.1485C>G	p.(Asn495Lys)	Ho	Classic Morquio with stunted growth	0.14	3.05–12.34 nmol/h/mg prot	Arab	-	Yes
132	c.121-1G>A	-	c.121-1G>A	-	Ho	Classic Morquio with stunted growth	0.092	3.05–12.34 nmol/h/mg prot	Arab	-	Yes
133	c.280C>T	p.(Arg94Cys)	c.280C>T	p.(Arg94Cys)	Ho	Classic Morquio with stunted growth	-	-	Arab	-	Yes
134	c.280C>T	p.(Arg94Cys)	c.280C>T	p.(Arg94Cys)	Ho	Classic Morquio with stunted growth	-	-	Arab	-	Yes
135	c.280C>T	p.(Arg94Cys)	c.280C>T	p.(Arg94Cys)	Ho	Classic Morquio with stunted growth	-	-	Arab	-	Yes
136	c.346G>A	p.(Gly116Ser)	c.346G>A	p.(Gly116Ser)	Ho	Classic Morquio with stunted growth	-	-	Arab	-	Yes
137	c.346G>A	p.(Gly116Ser)	c.346G>A	p.(Gly116Ser)	Ho	Classic Morquio with stunted growth	-	-	Arab	-	Yes
138	c.346G>A	p.(Gly116Ser)	c.346G>A	p.(Gly116Ser)	Ho	Classic Morquio with stunted growth	-	-	Arab	-	Yes
139	c.1474G>A	p.(Ala492Thr)	c.1474G>A	p.(Ala492Thr)	Ho	Classic Morquio with stunted growth	-	-	Arab	-	Yes
140	c.346G>A	p.(Gly116Ser)	c.346G>A	p.(Gly116Ser)	Ho	Classic Morquio with stunted growth	0	3.05–12.34 nmol/h/mg prot	Arab	-	Yes
141	c.[(566+1_567-1)_(1002+1_1003-1)dup;(1003_1139)_(1140_1242)del]	-	c.[(566+1_567-1)_(1002+1_1003-1)dup;(1003_1139)_(1140_1242)del]	-	Ho	Classic Morquio with stunted growth	-	-	Arab	-	Yes
142	c.346G>A	p.(Gly116Ser)	c.346G>A	p.(Gly116Ser)	Ho	Classic Morquio with stunted growth	0	3.05–12.34 nmol/h/mg prot	Arab	-	Yes
143	c.860C>T	p.(Ser287Leu)	c.860C>T	p.(Ser287Leu)	Ho	Classic Morquio with stunted growth	0.11	3.05–12.34 nmol/h/mg prot	Arab	-	Yes
144	c.107T>G	p.(Leu36Arg)	c.107T>G	p.(Leu36Arg)	Ho	Classic Morquio with stunted growth	-	-	Arab	-	Yes
145	c.707A>G	p.(His236Arg)	c.707A>G	p.(His236Arg)	Ho	Classic Morquio with stunted growth	-	-	Arab	-	Yes
146	c.1558T>C	p.(Trp520Arg)	c.1558T>C	p.(Trp520Arg)	Ho	Classic Morquio with stunted growth	-	-	Arab	-	Yes
147	c.245C>T	p.(Ser82Leu)	c.245C>T	p.(Ser82Leu)	Ho	Classic Morquio with stunted growth	-	-	Arab	-	Yes
148	c.919C>A	p.(Leu307Met)	c.919C>A	p.(Leu307Met)	Ho	Classic Morquio with stunted growth	0.48	3.05–12.34 nmol/h/mg prot	Arab	-	Yes
149	c.707A>G	p.(His236Arg)	c.707A>G	p.(His236Arg)	Ho	Classic Morquio with stunted growth	-	-	Arab	-	Yes
150	c.707A>G	p.(His236Arg)	c.707A>G	p.(His236Arg)	Ho	Classic Morquio with stunted growth	-	-	Arab	-	Yes
151	c.919C>A	p.(Leu307Met)	c.919C>A	p.(Leu307Met)	Ho	Classic Morquio with stunted growth	-	-	Arab	-	Yes
152	c.1558T>C	p.(Trp520Arg)	c.1558T>C	p.(Trp520Arg)	Ho	Classic Morquio with stunted growth	-	-	Arab	-	Yes
153	c.346G>A	p.(Gly116Ser)	c.346G>A	p.(Gly116Ser)	Ho	-	0.9	58–242 nmol/17h/mg prot	Brazilian	F	-
154	c.901G>T	p.(Gly301Cys)	c.901G>T	p.(Gly301Cys)	Ho	-	0	58–242 nmol/17h/mg prot	Brazilian	F	-
155	c.901G>T	p.(Gly301Cys)	c.901G>T	p.(Gly301Cys)	Ho	Attenuated	11	58–242 nmol/17h/mg prot	Brazilian	F	-
156	c.346G>A	p.(Gly116Ser)	c.346G>A	p.(Gly116Ser)	Ho	Severe	0	58–242 nmol/17h/mg prot	Brazilian	F	-
157	c.281G>T	p.(Arg94Leu)	c.346G>A	p.(Gly116Ser)	Ht	Attenuated	5.4	58–242 nmol/17h/mg prot	Brazilian	M	-
158	c.281G>T	p.(Arg94Leu)	c.281G>T	p.(Arg94Leu)	Ho	Attenuated	0.7	58–242 nmol/17h/mg prot	Brazilian	F	-
159	c.1493C>T	p.(Pro498Leu)	c.1156C>T	p.(Arg386Cys)	Ht	Attenuated	5.8	58–242 nmol/17h/mg prot	Brazilian	F	-
160	c.1423C>A	p.(His475Asn)	c.1196A>G	p.(Lys399Arg)	Ht	-	0.37	5.7–33 nmol/17h/mg prot	Brazilian	F	-
161	c.29G>A	p.(Trp10*)	c.978G>A	p.(Trp326*)	Ht	-	0.9	9.7–16.3 nmol/h/mg prot	Caucasian	M	-
162	c.1519T>C	p.(Cys507Arg)	c.1519T>C	p.(Cys507Arg)	Ho	-	-	-	Caucasian	F	-
163	c.824T>C	p.(Leu275Pro)	c.1519T>C	p.(Cys507Arg)	Ht	-	0	70–180 nM/17h/mg prot	Caucasian	F	-
164	c.1520G>T	p.(Cys507Phe)	c.1520G>T	p.(Cys507Phe)	Ho	-	0.02	70–180 nM/17h/mg prot	African	M	Yes
165	c.707A>C	p.(His236Pro)	c.707A>C	p.(His236Pro)	Ho	-	0	70–180 nM/17h/mg prot	African	M	Yes
166	c.752G>A	p.(Arg251Gln)	c.1567T>C	p.(*523Glnext*92)	Ht	-	0.4	70–180 nM/17h/mg prot	Caucasian	M	-
167	c.319G>A	p.(Ala107Thr)	c.1175C>T	p.(Ala392Val)	Ht	-	0.33	normal value:51.8 nmol/h/mg prot	Caucasian	F	-
168	c.1A>G	p.(Met1Val)	c.1156C>T	p.(Arg386Cys)	Ht	-	-	-	Caucasian	F	-
169	c.245-11C>G	-	c.839_841del	p.(Asn280del)	Ht	-	1.4	42.9–85.2 nM/17h/mg prot	Caucasian	M	-
170	c.319G>A	p.(Ala107Thr)	c.1175C>T	p.(Ala392Val)	Ht	-	-	-	Caucasian	F	-
171	c.1120C>T	p.(Gln374*)	c.1480A>G	p.(Met494Val)	Ht	-	0	70–180 nM/17h/mg prot	Caucasian	M	-
172	c.374C>T	p.(Pro125Leu)	c.415G>A	p.(Gly139Ser)	Ht	-	0	70–180 nM/17h/mg prot	Caucasian	M	-
173	c.29G>A	p.(Trp10*)	c.260T>C	p.(Leu87Pro)	Ht	Severe	0	70–180 nM/17h/mg prot	Caucasian	F	-
174	c.347G>T	p.(Gly116Val)	c.868G>A	p.(Gly290Ser)	Ht	-	-	-	Caucasian	M	-
175	c.1175C>T	p.(Ala392Val)	c.1175C>T	p.(Ala392Val)	Ho	-	-	-	Caucasian	M	-
176	c.274C>T	p.(Pro92Ser)	c.895C>T	p.(Gln299*)	Ht	Mild	0	50–124 nM/17h/mg prot	Caucasian	M	-
177	c.899-1G>C	-	c.899-1G>C	-	Ho	-	1	100–280 nM/mg prot	Caucasian	F	-
178	c.491A>C	p.(Asn164Thr)	c.860C>T	p.(Ser287Leu)	Ht	-	-	-	Caucasian	F	-
179	c.1420C>T	p.(Gln474*)	c.1420C>T	p.(Gln474*)	Ho	-	0.4	37.2–54.2 nM/17h/mg prot	African	M	Yes
180	c.1259C>G	p.(Pro420Arg)	c.1259C>G	p.(Pro420Arg)	Ho	Severe	0.1	100–200 nM/17h/mg prot	African	F	Yes
181	c.107T>G	p.(Leu36Arg)	c.940T>G	p.(Phe314Val)	Ht	Severe	0.7	37–107 nM/17h/mg prot	African	F	No
182	c.1A>G	p.(Met1?)	c.1A>G	p.(Met1?)	Ho	-	-	-	Caucasian	M	Yes
183	c.29G>A	p.(Trp10*)	c.29G>A	p.(Trp10*)	Ho	-	-	-	Caucasian	M	-
184	c.-42G>T	-	c.763G>A	p.(Gly255Arg)	Ht	-	-	-	German	M	-
185	c.239C>G	p.(Ser80Trp)	c.239C>G	p.(Ser80Trp)	Ho	-	0	>1,7 umol/L/hr	Saudi Arabian	F	-
186	c.763G>A	p.(Gly255Arg)	c.-42G>T	-	Ht	-	0	>1,7 umol/L/hr	Saudi Arabian	M	-
187	c.1042A>G	p.(Thr348Ala)	-	-	1	-	0	>1,7 umol/L/hr	Saudi Arabian	M	-
188	c.239C>G	p.(Ser80Trp)	c.239C>G	p.(Ser80Trp)	Ho	-	0	>1,7 umol/L/hr	Saudi Arabian	M	-
189	c.722C>A	p.(Ala241Asp)	c.722C>A	p.(Ala241Asp)	Ho	-	0	>1,7 umol/L/hr	Saudi Arabian	M	-
190	c.1042A>G	p.(Thr348Ala)	c.1042A>G	p.(Thr348Ala)	Ho	-	0	>1,7 umol/L/hr	Saudi Arabian	M	-
191	c.916T>G	p.(Phe306Val)	c.916T>G	p.(Phe306Val)	Ho	-	0	>1,7 umol/L/hr	Saudi Arabian	M	-
192	c.956G>C	p.(Arg319Thr)	c.956G>C	p.(Arg319Thr)	Ho	-	0	>1,7 umol/L/hr	Saudi Arabian	M	-
193	c.868G>A	p.(Gly290Ser)	c.313A>G	p.(Arg105Gly)	Ht	-	0	>1,7 umol/L/hr	Iranian	F	-
194	c.1042A>G	p.(Thr348Ala)	-	-	1	-	0	>1,7 umol/L/hr	Saudi Arabian	M	-
195	c.1156C>T	p.(Arg386Cys)	c.319G>A	p.(Ala107Thr)	Ht	-	0	>1,7 umol/L/hr	Italian	M	-
196	c.245-11C>G	-	c.1156C>T	p.(Arg386Cys)	Ht	-	-	-	Italian	M	-
197	c.1042A>G	p.(Thr348Ala)	-	-	1	-	0	>1,7 umol/L/hr	Italian	M	-
198	c.909C>G	p.(Asn303Lys)	c.909C>G	p.(Asn303Lys)	Ho	-	0	>1,7 umol/L/hr	Omani	F	-
199	c.326C>T	p.(Thr109Ile)	c.326C>T	p.(Thr109Ile)	Ho	-	0	>1,7 umol/L/hr	Italian	-	-
200	c.529A>C	p.(Asn177His)	c.529A>C	p.(Asn177His)	Ho	-	0	>1,7 umol/L/hr	Italian	M	-
201	c.-42G>T	-	c.763G>A	p.(Gly255Arg)	Ht	-	0	>1,7 umol/L/hr	Italian	M	-
202	c.602G>A	p.(Gly201Glu)	c.602G>A	p.(Gly201Glu)	Ho	-	0	>1,7 umol/L/hr	Italian	M	-
203	c.700G>A	p.(Ala234Thr)	c.567-3C>T	-	Ht	-	0.1	>1,7 umol/L/hr	Italian	M	-
204	c.529A>C	p.(Asn177His)	c.529A>C	p.(Asn177His)	Ho	-	-	-	German	F	-
205	c.722C>A	p.(Ala241Asp)	c.722C>A	p.(Ala241Asp)	Ho	-	-	-	German	M	-
206	c.508T>C	p.(Tyr170His)	c.1447C>T	p.(Gln483*)	Ht	-	0.1	>1,7 umol/L/hr	German	F	-
NCBI reference sequences: NM_000512.5 for the GALNS gene and NP_000503.1 for the GALNS protein

## Sheet: TabS6_HomozygotesAnalysis
Table S6. Variants in homozygosis associated with a clinical phenotype
Variant		Number of homozygotes
Nucleotide alteration	Predicted effect on protein	Classical	Intermediate	Nonclassical	Total
c.1A>G	p.(Met1?)	4			4
c.3G>A	p.(Met1?)	1			1
c.29G>A	p.(Trp10*)	3			3
c.34C>T	p.(Gln12*)	1			1
c.95A>C	p.(Asn32Thr)	4			4
c.107T>G	p.(Leu36Arg)	2			2
c.118G>A	p.(Asp40Asn)	1			1
c.119A>G	p.(Asp40Gly)			1	1
c.120+1G>A	-	11			11
c.120+1G>C	-	1			1
c.[121-2779_567-248del; 1140-730_1365-1530del]	-	1			1
c.121-1G>A	-	3			3
c.121A>T	p.(Met41Leu)	1		3	4
c.122T>A	p.(Met41Lys)	1			1
c.139G>A	p.(Gly47Arg)	4		1	5
c.142G>A	p.(Val48Met)	1			1
c.155C>T	p.(Pro52Leu)	2			2
c.181C>T	p.(Arg61Trp)			1	1
c.[199C>A;c.1226G>C]	p.[(Leu67Met);(Trp409Ser)]		1		1
c.224C>G	p.(Ala75Gly)	2			2
c.230C>G	p.(Pro77Arg)	4			4
c.235T>C	p.(Cys79Arg)	3			3
c.239C>T	p.(Ser80Leu)	1			1
c.244T>C	p.(Ser82Pro)			2	2
c.245C>T	p.(Ser82Leu)	2			2
c.251C>A	p.(Ala84Glu)	1			1
c.268C>T	p.(Arg90Trp)	1			1
c.280C>T	p.(Arg94Cys)	5			5
c.281G>T	p.(Arg94Leu)	1		1	2
c.287G>C	p.(Gly96Ala)	2			2
c.287G>T	p.(Gly96Val)	1			1
c.319G>A	p.(Ala107Thr)	1			1
c.332A>G	p.(Gln111Arg)		1	1	2
c.341C>T	p.(Ala85Thr)	1			1
c.346G>A	p.(Gly116Ser)	9			9
c.363G>C	p.(Glu121Asp)	1	1		2
c.374C>T	p.(Pro125Leu)	3			3
c.415G>A	p.(Gly139Ser)	1			1
c.416G>A	p.(Gly139Asp)	2			2
c.421T>A	p.(Trp141Arg)	4			4
c.423-1G>A	-	1			1
c.433C>T	p.(His145Tyr)			1	1
c.452C>T	p.(Pro151Leu)	3			3
c.463G>A	p.(Gly155Arg)	2			2
c.464G>A	p.(Gly155Glu)	2			2
c.466T>C	p.(Phe156Leu)	2			2
c.477G>A	p.(Trp159*)	1			1
c.485C>T	p.(Ser162Phe)	3			3
c.491A>C	p.(Asn164Thr)	2			2
c.502G>A	p.(Gly168Arg)	2		2	4
c.502_503delinsTT	p.(Gly168Leu)	1			1
c.512A>C	p.(Asp171Ala)			2	2
c.536C>A	p.(Pro179His)	1			1
c.536C>T	p.(Pro179Leu)	1			1
c.542A>G	p.(Tyr181Cys)	1			1
c.547G>T	p.(Asp183Tyr)	2			2
c.562G>A	p.(Gly188Ser)	1			1
c.[(566+1_567-1)_(1002+1_1003-1)dup; (1003_1139)_(1140_1242)del]	-	2			2
c.571T>G	p.(Tyr191Asp)	1			1
c.604del	p.(Glu202Lysfs*117)	1			1
c.608C>T	p.(Ala203Val)	1			1
c.611A>C	p.(Asn204Thr)	2			2
c.612C>G	p.(Asn204Lys)			3	3
c.647T>C	p.(Phe216Ser)	3			3
c.658C>T	p.(Gln220*)			1	1
c.680del	p.(Phe227Serfs*92)	1		1	2
c.688T>G	p.(Trp230Gly)	1			1
c.697G>A	p.(Asp233Asn)	3			3
c.706C>G	p.(Hys236Asp)			1	1
c.707A>G	p.(His236Arg)	3			3
c.715G>T	p.(Val239Phe)	1			1
c.752G>A	p.(Arg251Gln)			2	2
c.757C>T	p.(Arg253Trp)			1	1
c.761A>G	p.(Tyr254Cys)	2			2
c.762T>A	p.(Tyr254*)	1			1
c.775C>G	p.(Arg259Gly)			2	2
c.776G>A	p.(Arg259Gln)			2	2
c.850T>G	p.(Phe284Val)			1	1
c.860C>T	p.(Ser287Leu)	7			7
c.863A>G	p.(Asp288Gly)	1			1
c.866A>G	p.(Asn289Ser)			1	1
c.871G>A	p.(Asn291Thr)	1			1
c.871G>T	p.(Ala291Ser)	1			1
c.898+1G>C	-	1		1	2
c.(898+1_899-1)_(1002+1_1003-1)del	-	1			1
c.(898+1_899-1)_(1002+1_1003-1)dup	-	2			2
c.899-1G>C	-	1			1
c.901G>T	p.(Gly301Cys)	28	1	1	30
c.919C>A	p.(Leu307Met)	2			2
c.935C>G	p.(Thr312Ser)			2	2
c.938C>T	p.(Thr313Met)	3			3
c.949G>C	p.(Gly317Arg)	1			1
c.974G>A	p.(Trp325*)	1			1
c.1003-42C>T	-	1			1
c.1003-3C>G	-			1	1
c.1019G>A	p.(Gly340Asp)	5			5
c.1023C>G	p.(Ser341Arg)	1			1
c.1038C>A	p.(Phe346Leu)			1	1
c.1043C>A	p.(Thr348Asn)	1			1
c.[1070C>T;c.1156C>T]	p.[(Pro357Leu);(Arg386Cys)]	1			1
c.1070del	p.(Pro357Argfs*21)	2			2
c.1097T>C	p.(Leu366Pro)	2			2
c.1114del	p.(Leu372Serfs*6)	1			1
c.1127G>A	p.(Arg376Gln)	1			1
c.1138A>G	p.(Arg380Gly)	1			1
c.1142del	p.(Pro381Leufs*10)	1			1
c.1156C>T	p.(Arg386Cys)	16	1		17
c.1157G>A	p.(Arg386His)	4			4
c.1168del	p.(Leu390*)	5			5
c.1171A>G	p.(Met391Val)	1		8	9
c.1175C>T	p.(Ala392Val)	4			4
c.1176_1178del	p.(Ala393del)	2			2
c.1192C>G	p.(Hys398Asp)			3	3
c.1219A>C	p.(Asn407His)		1		1
c.1226G>C	p.(Trp409Ser)			1	1
c.1240C>T	p.(Gln414*)	1			1
c.1259C>G	p.(Pro420Arg)	1			1
c.1259del	p.(Pro420Leufs*21)	1			1
c.1264C>T	p.(Gln422*)	1			1
c.1290_1291del	p.(His430Glnfs*72)	1			1
c.1349A>G	p.(Glu450Gly)	1			1
c.(1363+1_1364-1)_(1482+1_1483-1)del	-	1			1
c.1429_1455del	p.(Glu477_Gln485del)	1			1
c.1438G>T	p.(Val480Phe)	2			2
c.1460A>T	p.(Asn487Ile)	1			1
c.1474G>A	p.(Ala492Thr)	3			3
c.1480A>G	p.(Met494Val)	1			1
c.1483-1G>C	-	2			2
c.1485C>G	p.(Asn495Lys)	2			2
c.1502G>C	p.(Cys501Ser)	1			1
c.1519T>C	p.(Cys507Arg)	2			2
c.1520G>T	p.(Cys507Phe)	2			2
c.1558T>C	p.(Trp520Arg)	2			2
c.1567T>G	p.(*523Gluext*92)	1			1
c.1568A>G	p.(*523Trpext*92)	1			1
NCBI reference sequences: NM_000512.5 for the GALNS gene and NP_000503.1 for the GALNS protein

## Sheet: TabS7_InSilicoNovelVariants
Table S7. Results of in silico analysis of novel GALNS variants
				SIFT		Polyphen2 (HDIV)		MutationTaster		MutationAssessor		FATHMM		PROVEAN		REVEL	CADD	GERP++	dbscSNV
				Damaging (score≤0.05); Tolerated (score>0.05)		Probably damaging (score≥0.957); Possibly damaging (0.453≤score≤0.956]; Benign (score≤0.452)		Higher score, higher probability of the prediction		High (score>3.5); Medium (1.9<score≤3.5); Low (0.8<score≤1.9); Neutral (score≤0.8)		Damaging (score<-1.5); Tolerated (score>-1.5)		Deleterious (score>-2.5); Neutral (score≤-2.5)		Higher scores more deleterious	Higher scores more deleterious	Higher scores more deleterious	Splice-altering variant (ADA_score>0.6 & RF_score>0.6)
Nucleotide alteration	Predicted effect on protein	dbSNP ID	ExAC_ALL	Score	Prediction	Score (pp2_hdiv)	Prediction	Score (0–1)	Prediction	Score	Prediction	Score	Prediction	Score	Prediction	Score	Phred score	RS score	ADA_SCORE	RF_SCORE
c.131G>T	p.(Gly44Val)	-	-	0.002	Damaging	1	Probably damaging	1	Disease_causing	3.215	Medium	–3.41	Deleterious	–7.83	Deleterious	0.933	25.4	4.8	-	-
c.142G>A	p.(Val48Met)	-	-	0.034	Damaging	0.998	Probably damaging	0.997	Disease_causing	1.345	Low	–5.1	Deleterious	–1.31	Neutral	0.735	24.6	3.84	-	-
c.239C>G	p.(Ser80Trp)	-	-	0.001	Damaging	1	Probably damaging	1	Disease_causing	2.265	Medium	–5.23	Deleterious	–4.74	Deleterious	0.958	28.7	5	-	-
c.245-2A>G	-	-	-	-	-	-	-	1	Disease_causing	-	-	-	-	-	-	-	33	5.24	1	0.882
c.260T>C	p.(Leu87Pro)	-	-	0.001	Damaging	1	Probably damaging	1	Disease_causing	3.71	High	–5.76	Deleterious	–6.22	Deleterious	0.994	27.4	5.24	-	-
c.265G>T	p.(Gly89*)	-	-	-	-	-	-	1	Disease_causing_automatic	-	-	-	-	-	-	-	38	5.24	-	-
c.268C>G	p.(Arg90Gly)	-	-	0.001	Damaging	1	Probably damaging	1	Disease_causing	4.025	High	–5.3	Deleterious	–6.52	Deleterious	0.938	28.2	5.24	-	-
c.274C>T	p.(Pro92Ser)	-	-	0.009	Damaging	1	Probably damaging	1	Disease_causing	1.21	Low	–3.85	Deleterious	–7.15	Deleterious	0.958	26.2	5.24	-	-
c.296C>T	p.(Thr99Ile)	-	-	0.02	Damaging	1	Probably damaging	1	Disease_causing	1.86	Low	–3.31	Deleterious	–3.37	Deleterious	0.885	28.1	5.24	-	-
c.313A>G	p.(Arg105Gly)	-	-	0.022	Damaging	1	Probably damaging	1	Disease_causing	0.35	Neutral	–4.91	Deleterious	–4.22	Deleterious	0.861	25.1	2.82	-	-
c.319G>C	p.(Ala107Pro)	-	-	0.075	Tolerated	0.953	Possibly damaging	1	Disease_causing	0.93	Low	–3.31	Deleterious	–2.19	Neutral	0.784	33	4.3	1	0.996
c.323A>G	p.(Tyr108Cys)	-	-	0.006	Damaging	1	Probably damaging	1	Disease_causing	1.665	Low	–3.31	Deleterious	–4.59	Deleterious	0.847	26	3.74	-	-
c.326C>T	p.(Thr109Ile)	-	-	0.08	Tolerated	0.999	Probably damaging	1	Disease_causing	0.4	Neutral	–3.27	Deleterious	–2.24	Neutral	0.729	23.6	4.91	-	-
c.406A>C	p.(Lys136Gln)	rs750953060	8.298e-06	0.08	Tolerated	0.764	Possibly damaging	1	Disease_causing	-0.785	Neutral	–3.23	Deleterious	–1.77	Neutral	0.814	26	4.82	-	-
c.491A>G	p.(Asn164Ser)	rs761725425	1.652e-05	0.172	Tolerated	0.548	Possibly damaging	1	Disease_causing	0.845	Low	–4.99	Deleterious	–2.32	Neutral	0.678	23.4	5.18	-	-
c.508T>C	p.(Tyr170His)	-	-	0.101	Tolerated	0.999	Probably damaging	1	Disease_causing	1.82	Low	–3.35	Deleterious	–2.55	Deleterious	0.81	27.8	5.18	-	-
c.529A>C	p.(Asn177His)	-	-	0.008	Damaging	1	Probably damaging	1	Disease_causing	1.765	Low	–5.02	Deleterious	–3.8	Deleterious	0.858	26.5	5.18	-	-
c.563G>A	p.(Gly188Asp)	-	-	0.073	Tolerated	1	Probably damaging	1	Disease_causing	1.26	Low	–3.21	Deleterious	–2.62	Deleterious	0.809	25.7	5.18	-	-
c.567-3C>T	-	rs549597016	0.0009	-	-	-	-	.	.	-	-	-	-	-	-	-	-	-	0.0184	0.298
c.578A>G	p.(Glu193Gly)	-	-	0.005	Damaging	0.863	Possibly damaging	1	Disease_causing	0.745	Neutral	–3.3	Deleterious	–3.35	Deleterious	0.744	26	5.4	-	-
c.638C>T	p.(Ala213Val)	rs770239604	8.251e-06	0.002	Damaging	0.119	Benign	1	Disease_causing	2.33	Medium	–3.73	Deleterious	–3.6	Deleterious	0.801	23	5.05	-	-
c.664C>T	p.(Arg222Trp)	rs146963745	8.248e-05	0.003	Damaging	0.966	Probably damaging	1	Polymorphism	1.765	Low	–3.34	Deleterious	–3.81	Deleterious	0.371	19.28	–7.64	-	-
c.700G>A	p.(Ala234Thr)	rs368603508	3.298e-05	0.2	Tolerated	0.986	Probably damaging	1	Disease_causing	1.085	Low	–5.24	Deleterious	–2.03	Neutral	0.71	21.1	4.11	-	-
c.706C>T	p.(His236Tyr)	-	-	0	Damaging	0.998	Probably damaging	1	Disease_causing	3.61	High	–8.27	Deleterious	–5.85	Deleterious	0.886	24.2	5.05	-	-
c.707A>C	p.(His236Pro)	-	-	0	Damaging	1	Probably damaging	1	Disease_causing	4.21	High	–8.28	Deleterious	–9.75	Deleterious	0.906	24.2	5.05	-	-
c.722C>A	p.(Ala241Asp)	-	-	0.007	Damaging	0.962	Probably damaging	1	Disease_causing	1.115	Low	–5.28	Deleterious	–4.51	Deleterious	0.879	24.8	5.05	-	-
c.763G>A	p.(Gly255Arg)	-	-	0	Damaging	0.975	Probably damaging	1	Disease_causing	1.12	Low	–5.12	Deleterious	–7.84	Deleterious	0.905	25	4.72	-	-
c.869G>A	p.(Gly290Asp)	-	-	0	Damaging	1	Probably damaging	1	Disease_causing	4.86	High	–6.87	Deleterious	–6.87	Deleterious	0.923	23.7	5.14	-	-
c.895C>T	p.(Gln299*)	-	-	-	-	-	-	1	Disease_causing_automatic	-	-	-	-	-	-	-	42	–1.88	-	-
c.909C>G	p.(Asn303Lys)	-	-	0.096	Tolerated	0.896	Possibly damaging	1	Disease_causing	1.405	Low	–5.13	Deleterious	–2.73	Deleterious	0.629	12.72	–8.89	-	-
c.911G>T	p.(Gly304Val)	rs758439379	8.735e-06	0.002	Damaging	0.991	Probably damaging	1	Disease_causing	3.3	Medium	–5.1	Deleterious	–7.96	Deleterious	0.954	24.8	5.18	-	-
c.916T>G	p.(Phe306Val)	-	-	0.018	Damaging	0.984	Probably damaging	1	Disease_causing	2.735	Medium	–3.45	Deleterious	–2.54	Deleterious	0.927	29.4	5.4	-	-
c.917T>G	p.(Phe306Cys)	rs759590432	8.6e-06	0.004	Damaging	1	Probably damaging	1	Disease_causing	3.14	Medium	–3.51	Deleterious	–3.79	Deleterious	0.969	32	5.4	-	-
c.919C>A	p.(Leu307Met)	-	-	0.118	Tolerated	1	Probably damaging	1	Disease_causing	0.92	Low	–5.08	Deleterious	–0.6	Neutral	0.694	27.7	5.4	-	-
c.934A>T	p.(Thr312Ser)	-	-	0.373	Tolerated	0.763	Possibly damaging	1	Disease_causing	0.82	Low	–4.98	Deleterious	–1.36	Neutral	0.817	23	5.4	-	-
c.940T>G	p.(Phe314Val)	rs774781295	8.423e-06	0.047	Damaging	0.927	Possibly damaging	1	Disease_causing	1.885	Low	–3.31	Deleterious	–4.94	Deleterious	0.909	24.9	5.4	-	-
c.943G>C	p.(Glu315Gln)	-	-	0.005	Damaging	0.996	Probably damaging	1	Disease_causing	2.87	Medium	–3.78	Deleterious	–2.61	Deleterious	0.93	26.3	5.4	-	-
c.956G>C	p.(Arg319Thr)	-	-	0.002	Damaging	1	Probably damaging	1	Disease_causing	3.64	High	–3.81	Deleterious	–5.53	Deleterious	0.977	26.9	5.34	-	-
c.985C>A	p.(His329Asn)	-	-	0.263	Tolerated	0.459	Possibly damaging	1	Disease_causing	1.32	Low	–4.97	Deleterious	–2.54	Deleterious	0.471	17.39	5.34	-	-
c.1042A>G	p.(Thr348Ala)	-	-	0	Damaging	0.372	Benign	1	Disease_causing	3.94	High	–5.49	Deleterious	–4.77	Deleterious	0.944	23.9	5.43	-	-
c.1142C>G	p.(Pro381Arg)	-	-	0.252	Tolerated	0.984	Probably damaging	1	Disease_causing	3.09	Medium	–3.13	Deleterious	–2.93	Deleterious	0.737	23.5	4.68	-	-
c.1159G>A	p.(Gly387Ser)	-	-	0.032	Damaging	0.997	Probably damaging	1	Disease_causing	2.02	Medium	–3.19	Deleterious	–4.1	Deleterious	0.769	27.8	4.68	-	-
c.1164C>A	p.(Asp388Glu)	rs752339162	8.39e-06	0.178	Tolerated	0.259	Benign	0.873	Polymorphism	1.3	Low	–2.53	Deleterious	–1.35	Neutral	0.242	15.17	1.57	-	-
c.1196A>G	p.(Lys399Arg)	-	-	0	Damaging	0.999	Probably damaging	1	Disease_causing	3.095	Medium	–5.31	Deleterious	–2.7	Deleterious	0.912	30	4.68	-	-
c.1221C>G	p.(Asn407Lys)	-	-	0.017	Damaging	0.751	Possibly damaging	1	Disease_causing	2.975	Medium	–2.53	Deleterious	–2.65	Deleterious	0.469	23.2	2.27	-	-
c.1261G>A	p.(Gly421Arg)	-	-	0.006	Damaging	1	Probably damaging	1	Disease_causing	3.34	Medium	–2.64	Deleterious	–4.23	Deleterious	0.634	32	3.94	-	-
c.1420C>T	p.(Gln474*)	-	-	-	-	-	-	1	Disease_causing_automatic	-	-	-	-	-	-	-	53	2.93	-	-
c.1423C>A	p.(His475Asn)	rs749297663	2.139e-05	0.004	Damaging	1	Probably damaging	1	Disease_causing	3.735	High	–2.91	Deleterious	–5.99	Deleterious	0.746	24.9	5.11	-	-
c.1447C>T	p.(Gln483*)	-	-	-	-	-	-	1	Disease_causing	-	-	-	-	-	-	-	52	3.02	-	-
c.1461C>A	p.(Asn487Lys)	-	-	0.016	Damaging	0.164	Benign	1	Disease_causing	2.655	Medium	–2.5	Deleterious	–2.18	Neutral	0.414	14.96	–3.33	-	-
c.1483-2A>G	-	-	-	-	-	-	-	1	Disease_causing	-	-	-	-	-	-	-	-	-	1	0.92
c.1492C>T	p.(Pro498Ser)	-	-	0	Damaging	1	Probably damaging	1	Disease_causing	2.77	Medium	–2.51	Deleterious	–3.76	Deleterious	0.707	26.3	5.09	-	-
c.1558T>C	p.(Trp520Arg)	rs398123434	-	0	Damaging	1	Probably damaging	1	Disease_causing	2.485	Medium	–3.91	Deleterious	–7.4	Deleterious	0.827	25.3	5.09	-	-
c.1567T>C	p.(*523Glnext*92)	-	-	-	-	-	-	1	Polymorphism	-	-	-	-	-	-	-	12.69	5.09	-	-
NCBI reference sequences: NM_000512.5 for the GALNS gene and NP_000503.1 for the GALNS protein

## Sheet: TabS8_GenotypesNBS
Table S8. Genotypes of neonates positive to newborn screening
Progressive number	Allele 1		Allele 2		Zigosity (Ho=homozygosis; Ht=heterozygosis; 1=one allele; other)	GALNS enzyme activity		Reported country/ ethnicity	Sex	Parental consanguinity	Reference†
	Nucleotide alteration	Predicted effect on protein	Nucleotide alteration	Predicted effect on protein		Normal range	Measured value
1	c.857C>T	p.(Thr286Met)	c.857C>T	p.(Thr286Met)	Ho	76.1–241.17 nmol/17h/mg prot	19.48	Taiwanese	F	-	Chien et al., 2020
2	c.857C>T	p.(Thr286Met)	c.857C>T	p.(Thr286Met)	Ho	76.1–241.17 nmol/17h/mg prot	19.81	Taiwanese	-	-	Chien et al., 2020
3	c.1567T>G	p.(*523Gluext*92)	c.1496C>T	p.(Pro499Leu)	Ht	76.1–241.17 nmol/17h/mg prot	2.46	Taiwanese	-	-	Chien et al., 2020
4	c.953T>G	p.(Met318Arg)	c.953T>G	p.(Met318Arg)	Ho	76.1–241.17 nmol/17h/mg prot	-	Taiwanese	-	-	Chien et al., 2020
5	c.857C>T	p.(Thr286Met)	c.887C>T	p.(Ala296Val)	Ht	76.1–241.17 nmol/17h/mg prot	-	Taiwanese	-	-	Chien et al., 2020
6	c.1019G>A	p.(Gly340Asp)	c.1108C>T	p.(Pro370Ser)	Ht	76.1–241.17 nmol/17h/mg prot	12.33	Taiwanese	-	-	Chien et al., 2020
7	c.953T>G	p.(Met318Arg)	-	-	1	76.1–241.17 nmol/17h/mg prot	16.44	Taiwanese	-	-	Chien et al., 2020
8	c.857C>T	p.(Thr286Met)	-	-	1	76.1–241.17 nmol/17h/mg prot	15.44	Taiwanese	-	-	Chien et al., 2020
9	c.190_191delinsAT	p.(Ala64Ile)	-	-	1	76.1–241.17 nmol/17h/mg prot	22.77	Taiwanese	-	-	Chien et al., 2020
10	c.1127G>A	p.(Arg376Gln)	-	-	1	76.1–241.17 nmol/17h/mg prot	4.9	Taiwanese	-	-	Chien et al., 2020
11	c.1177G>T	p.(Ala393Ser)	-	-	1	76.1–241.17 nmol/17h/mg prot	14.25	Taiwanese	-	-	Chien et al., 2020
12	c.1019G>A	p.(Gly340Asp)	-	-	1	76.1–241.17 nmol/17h/mg prot	10.51	Taiwanese	-	-	Chien et al., 2020
13	c.953T>G	p.(Met318Arg)	-	-	1	-	-	Chinese (South–East)	M	No	This study
14	c.953T>G	p.(Met318Arg)	c.887C>T	p.(Ala296Val)	Ht	76.1–241.17 nmol/17h/mg prot	29.39	Chinese (South–East)	M	No	This study
15	c.106_111del	p.(Leu36_Leu37del)	-	-	1	76.1–241.17 nmol/17h/mg prot	10.3	Chinese (South–East)	F	No	This study
16	c.638C>T	p.(Ala213Val)	-	-	1	76.1–241.17 nmol/17h/mg prot	8.13	Chinese (South–East)	M	No	This study
17	c.106_111del	p.(Leu36_Leu37del)	-	-	1	76.1–241.17 nmol/17h/mg prot	8.78	Chinese (South–East)	M	No	This study
18	c.857C>T	p.(Thr286Met)	-	-	1	76.1–241.17 nmol/17h/mg prot	14.58	Chinese (South–East)	M	No	This study
19	c.706C>T	p.(His236Tyr)	-	-	1	76.1–241.17 nmol/17h/mg prot	6.61	Chinese (South–East)	M	No	This study
20	c.857C>T	p.(Thr286Met)	-	-	1	76.1–241.17 nmol/17h/mg prot	14.38	Chinese (South–East)	M	No	This study
21	c.707A>G	p.(His236Arg)	-	-	1	-	-	Chinese (South–East)	M	No	This study
22	c.857C>T	p.(Thr286Met)	c.1567T>G	p.(*523Gluext*92)	Ht	76.1–241.17 nmol/17h/mg prot	6.04	Chinese (South–East)	M	No	This study
23	c.190_191delinsAT	p.(Ala64Ile)	-	-	1	76.1–241.17 nmol/17h/mg prot	11.09	Chinese (South–East)	M	No	This study
24	c.374C>T	p.(Pro125Leu)	-	-	1	-	-	Chinese (South–East)	F	No	This study
25	c.953T>G	p.(Met318Arg)	-	-	1	-	-	Chinese (South–East)	F	No	This study
26	c.857C>T	p.(Thr286Met)	c.887C>T	p.(Ala296Val)	Ht	5.9–27.8 nmol/h/mg prot	2.8	Taiwanese	F	No	This study
27	c.857C>T	p.(Thr286Met)	c.857C>T	p.(Thr286Met)	Ho	5.9–27.8 nmol/h/mg prot	1.6	Taiwanese	M	No	This study
28	c.1496C>T	p.(Pro499Leu)	c.1567T>G	p.(*523Gluext*92)	Ht	5.9–27.8 nmol/h/mg prot	0.1	Taiwanese	M	No	This study
29	c.887C>T	p.(Ala296Val)	c.953T>G	p.(Met318Arg)	Ht	5.9–27.8 nmol/h/mg prot	1.8	Taiwanese	F	No	This study
30	c.857C>T	p.(Thr286Met)	-	-	1	5.9–27.8 nmol/h/mg prot	1.4	Taiwanese	F	No	This study
31	c.638C>T	p.(Ala213Val)	c.953T>G	p.(Met318Arg)	Ht	5.9–27.8 nmol/h/mg prot	0.4	Taiwanese	F	No	This study
32	c.857C>T	p.(Thr286Met)	c.857C>T	p.(Thr286Met)	Ho	5.9–27.8 nmol/h/mg prot	1.5	Taiwanese	M	No	This study
33	c.319G>A	p.(Ala107Thr)	-	-	1	5.9–27.8 nmol/h/mg prot	1.7	Taiwanese	F	No	This study
34	c.857C>T	p.(Thr286Met)	c.*3C>G	-	Ht	5.9–27.8 nmol/h/mg prot	2.4	Taiwanese	M	No	This study
35	c.374C>T	p.(Pro125Leu)	-	-	1	5.9–27.8 nmol/h/mg prot	0.8	Taiwanese	F	No	This study
36	c.857C>T	p.(Thr286Met)	-	-	1	5.9–27.8 nmol/h/mg prot	2.5	Taiwanese	F	No	This study
37	c.131G>T	p.(Gly44Val)	c.985C>A	p.(His329Asn)	Ht	5.9–27.8 nmol/h/mg prot	0.8	Taiwanese	M	No	This study
38	c.857C>T	p.(Thr286Met)	-	-	1	5.9–27.8 nmol/h/mg prot	1.8	Taiwanese	M	No	This study
39	c.857C>T	p.(Thr286Met)	c.953T>G	p.(Met318Arg)	Ht	5.9–27.8 nmol/h/mg prot	0.3	Taiwanese	F	No	This study
40	c.374C>T	p.(Pro125Leu)	-	-	1	5.9–27.8 nmol/h/mg prot	2.3	Taiwanese	F	No	This study
41	c.857C>T	p.(Thr286Met)	-	-	1	5.9–27.8 nmol/h/mg prot	3.2	Taiwanese	M	No	This study
42	c.953T>G	p.(Met318Arg)	-	-	1	5.9–27.8 nmol/h/mg prot	3	Taiwanese	M	No	This study
43	c.499T>G	p.(Phe167Val)	-	-	1	-	-	-	-	-	Scott et al., 2020
† Full citations are available in supplementary file S3
NCBI reference sequences: NM_000512.5 for the GALNS gene and NP_000503.1 for the GALNS protein
